# Supplementary material for: Molecular and Metabolic Insights into Anthocyanin Biosynthesis for Spot Formation on Lilium leichtlinii var. maximowiczii Flower Petals
Source: Int J Mol Sci. 2023 Jan 17;24(3):1844. doi: 10.3390/ijms24031844 (PMC9915866; doi:10.3390/ijms24031844)
Supplement: Supplementary file 1 [file ijms-24-01844-s001.zip › ijms-2129188-supplementary Tables.xlsx]

## Sheet: Table S1
Table S1 The content (µg/g) of anthocyanins detected in this study among different samples.
Compounds	D1-Sp-1	D1-Sp-2	D1-Sp-3	D2-Sp-1	D2-Sp-2	D2-Sp-3	D3-Sp-1	D3-Sp-2	D3-Sp-3	D4-Sp-1	D4-Sp-2	D4-Sp-3	mean(group D1-Sp)	mean(group D2-Sp)	mean(group D3-Sp)	mean(group D4-Sp)
Cyanidin-3-O-(6-O-malonyl-beta-D-glucoside)	N/A	N/A	N/A	N/A	N/A	N/A	0.00202335387	0.00183550248	0.00159072769	0.00478355107	0.00520654281	0.00437164118	N/A	N/A	0.0018	0.0048
Petunidin-3-O-sambubioside-5-O-glucoside	N/A	N/A	N/A	N/A	N/A	N/A	N/A	N/A	N/A	0.00751328187	0.00770476575	0.00822713558	N/A	N/A	N/A	0.0078
Pelargonidin-3-O-5-O-(6-O-coumaroyl)-diglucoside	N/A	N/A	N/A	N/A	N/A	N/A	N/A	N/A	N/A	0.00775863025	0.00790046446	0.008370316	N/A	N/A	N/A	0.008
Petunidin-3-O-(6-O-p-coumaroyl)-glucoside	N/A	N/A	N/A	N/A	N/A	N/A	N/A	N/A	N/A	0.021314331	0.0205874394	0.0189985729	N/A	N/A	N/A	0.0203
Peonidin-3,5-O-diglucoside	N/A	N/A	N/A	N/A	N/A	N/A	0.00379393531	0.00381026759	0.00425898974	0.0241100554	0.0244476979	0.0219918451	N/A	N/A	0.004	0.0235
Petunidin-3-O-rutinoside	N/A	N/A	N/A	N/A	N/A	N/A	N/A	N/A	N/A	0.026753365	0.0269186187	0.0231174312	N/A	N/A	N/A	0.0256
Peonidin	N/A	N/A	N/A	N/A	N/A	N/A	N/A	N/A	N/A	0.0324800079	0.0357453554	0.0381239551	N/A	N/A	N/A	0.0354
Cyanidin-3-O-sambubioside-5-O-glucoside	N/A	N/A	N/A	N/A	N/A	N/A	0.0114423373	0.0104087413	0.0104540739	0.0433531275	0.0455565428	0.0404232416	N/A	N/A	0.0108	0.0431
Cyanidin-3,5,3'-O-triglucoside	0.00756581762	0.00809873112	0.00788952676	N/A	N/A	N/A	N/A	N/A	N/A	0.0576122328	0.037213853	0.0419410805	0.0079	N/A	N/A	0.0456
Cyanidin-3-O-5-O-(6-O-coumaroyl)-diglucoside	N/A	N/A	N/A	0.00784789899	0.00822053164	0.00879487385	0.0282242973	0.0266172448	0.0260085156	0.0743008709	0.0687429321	0.0611086646	N/A	0.0083	0.027	0.0681
Naringenin	0.0622177717	0.0600539778	0.0638465865	0.0299116196	0.0328301924	0.0334963957	0.0470069311	0.0483742319	0.0486591833	0.0843093824	0.0853691438	0.0831635066	0.062	0.0321	0.048	0.0843
Pelargonidin-3-O-sophoroside	0.0160117441	0.0177121249	0.0157530256	N/A	N/A	N/A	0.0804295341	0.0806017839	0.0777716276	0.111282858	0.11195517	0.106228338	0.0165	N/A	0.0796	0.1098
Peonidin-3-O-(6-O-p-coumaroyl)-glucoside	N/A	N/A	N/A	0.0433095285	0.041644515	0.04420004	0.056961494	0.0548529237	0.0582752081	0.119563539	0.120452746	0.115190826	N/A	0.0431	0.0567	0.1184
Cyanidin-3-O-arabinoside	N/A	N/A	N/A	0.057820872	0.0628327713	0.061474169	0.191024836	0.203121903	0.192488678	0.228942993	0.226793215	0.246118247	N/A	0.0607	0.1955	0.234
Peonidin-3-O-galactoside	N/A	N/A	N/A	0.0547287433	0.0563608411	0.0551147377	0.0978966115	0.111078097	0.111594155	0.247246635	0.231930533	0.223608563	N/A	0.0554	0.1069	0.2343
Petunidin-3,5-O-diglucoside	N/A	N/A	N/A	0.0555121326	0.0450275739	0.0438003604	0.116186561	0.112144698	0.113582156	0.36013658	0.353907512	0.334727829	N/A	0.0481	0.114	0.3496
Cyanidin-3,5-O-diglucoside	0.0189310325	0.0225478348	0.0185545578	0.0986377984	0.0920807379	0.0959477373	0.145258375	0.130323092	0.143282369	0.391159937	0.382035541	0.362829766	0.02	0.0956	0.1396	0.3787
Delphinidin-3-O-rutinoside-5-O-glucoside	N/A	N/A	N/A	0.0391154074	0.0423338623	0.0403281938	0.234343473	0.240971259	0.241633443	0.728859857	0.824386107	0.838089704	N/A	0.0406	0.239	0.7971
Petunidin-3-O-glucoside	N/A	N/A	N/A	0.127066483	0.106881968	0.116847417	0.36835772	0.41741328	0.395459648	1.010192	0.954291195	0.942360856	N/A	0.1169	0.3937	0.9689
Dihydrokaempferol	0.568631149	0.662239678	0.569573313	0.633921878	0.574052767	0.630284341	0.353781286	0.365333994	0.322750145	0.993113618	1.05194063	1.01121305	0.6001	0.6128	0.3473	1.0188
Peonidin-3-O-glucoside	N/A	N/A	N/A	0.451262576	0.467798056	0.447104525	0.93567578	0.911234886	0.880553513	1.38090063	1.41311591	1.33933741	N/A	0.4554	0.9092	1.3778
Delphinidin-3-O-glucoside	N/A	N/A	N/A	0.129722036	0.132369768	0.128439327	0.528013092	0.494556987	0.521503774	1.84728029	1.85244346	1.79582059	N/A	0.1302	0.5147	1.8318
Peonidin-3-O-rutinoside	N/A	N/A	N/A	10.0044387	9.77970641	9.7449139	39.9822873	38.6953419	38.9100058	104.295329	105.31563	104.329664	N/A	9.843	39.1959	104.6469
Quercetin-3-O-glucoside	0.423291853	0.460171198	0.483589992	3.71872164	3.32432057	3.44515419	12.0546207	10.7817641	10.3869363	11.8399446	12.1625606	11.828053	0.4557	3.4961	11.0744	11.9435
Naringenin-7-O-glucoside	0.724361268	0.824868077	0.832455392	3.91690669	3.96256695	4.25156187	6.32820562	5.78719524	6.19972905	12.7382423	12.5070477	11.9053823	0.7939	4.0437	6.105	12.3836
Petunidin-3-O-galactoside	N/A	N/A	N/A	1.10568159	1.04702638	1.03921906	5.03525221	5.00592666	5.04172634	13.7112035	13.557189	13.2835678	N/A	1.064	5.0276	13.5173
Cyanidin-3-O-sophoroside	0.00319984445	0.00323224572	0.00344003103	2.13947524	2.2815116	2.08331998	7.58858298	7.96198216	7.71950842	15.687213	16.6432553	15.1550255	0.0033	2.1681	7.7567	15.8285
Cyanidin-3-O-rutinoside	N/A	N/A	N/A	38.3298481	38.2783178	38.0915098	98.2941856	98.1932607	99.2906909	151.261876	155.311187	145.674006	N/A	38.2332	98.5927	150.749
Cyanidin-3-O-rutinoside-5-O-glucoside	N/A	N/A	N/A	0.655190373	0.653580639	0.71082499	2.99865229	2.9814668	2.86597639	16.0892122	16.3865105	15.7008155	N/A	0.6732	2.9487	16.0588
Pelargonidin-3-O-rutinoside	N/A	N/A	N/A	74.6022884	74.4895854	73.5971165	151.9201	155.490981	152.321657	233.794537	238.578352	233.989806	N/A	74.2297	153.2442	235.4542
Cyanidin-3-O-glucoside	N/A	N/A	N/A	188.383508	202.436025	196.177213	263.286484	263.306244	261.089607	337.238717	337.92811	331.783894	N/A	195.6656	262.5608	335.6502
Cyanidin-3-O-sambubioside	N/A	N/A	N/A	0.453474058	0.390858957	0.520112135	2.69237582	2.68997027	2.61867621	4.44127078	4.43210824	4.62079511	N/A	0.4548	2.667	4.4981
Delphinidin-3-O-sophoroside	N/A	N/A	N/A	0.131991123	0.135829994	0.147415499	1.18355218	1.1544995	1.15744726	4.49651623	5.13887318	5.30134557	N/A	0.1384	1.1652	4.9789
Rutin	1.97085359	2.09973817	2.14328937	8.98261985	9.22578853	10.4967761	37.5978052	35.4590684	36.301916	46.2274347	41.3659128	39.4786952	2.0713	9.5684	36.4529	42.3573
Cyanidin-3-O-galactoside	0.0131725647	0.0134374622	0.012505159	0.915839416	1.08392978	0.984643572	3.83488641	3.57801784	3.80443197	6.11470705	6.70771405	6.37425076	0.013	0.9948	3.7391	6.3989
Delphinidin-3-O-rutinoside	N/A	N/A	N/A	N/A	N/A	N/A	0.112476126	0.113237265	0.11009851	7.24643705	6.95191842	7.85749235	N/A	N/A	0.1119	7.3519
Cyanidin-3-O-xyloside	N/A	N/A	N/A	1.22980272	1.3037076	1.26233881	4.70560262	4.65393459	4.44112638	9.08366983	8.64719305	8.54434251	N/A	1.2653	4.6002	8.7584
Delphinidin-3-O-galactoside	N/A	N/A	N/A	0.286527915	0.282743503	0.295104125	2.38831344	2.40636274	2.2773563	9.08665875	8.31482229	8.89885831	N/A	0.2881	2.3573	8.7668
Malvidin-3-O-galactoside	0.00354454598	0.00325413897	0.00335789372	0.00222862498	0.00256008728	0.00273488186	0.00333814016	0.00354126858	0.00343284304	N/A	N/A	N/A	0.0034	0.0025	0.0034	N/A
Pelargonidin-3-O-glucoside	N/A	N/A	N/A	2.71807063	2.91914303	2.88862635	N/A	N/A	N/A	N/A	N/A	N/A	N/A	2.8419	N/A	N/A

## Sheet: Table S2
Table S2. Differentially-accumulated anthocyanins in D1-Sp vs. D2-Sp, D1-Sp vs. D3-Sp, D1-Sp vs. D4-Sp.
Compounds	D1-Sp-1	D1-Sp-2	D1-Sp-3	D2-Sp-1	D2-Sp-2	D2-Sp-3	D3-Sp-1	D3-Sp-2	D3-Sp-3	D4-Sp-1	D4-Sp-2	D4-Sp-3	mean(group D1-Sp)	mean(group D2-Sp)	mean(group D3-Sp)	mean(group D4-Sp)
Cyanidin-3-O-glucoside	0	0	0	188.384	202.436	196.177	263.286	263.306	261.09	337.239	337.928	331.784	0	195.666	262.561	335.65
Pelargonidin-3-O-rutinoside	0	0	0	74.6023	74.4896	73.5971	151.92	155.491	152.322	233.795	238.578	233.99	0	74.2297	153.244	235.454
Cyanidin-3-O-rutinoside	0	0	0	38.3298	38.2783	38.0915	98.2942	98.1933	99.2907	151.262	155.311	145.674	0	38.2332	98.5927	150.749
Peonidin-3-O-rutinoside	0	0	0	10.0044	9.77971	9.74491	39.9823	38.6953	38.91	104.295	105.316	104.33	0	9.84302	39.1959	104.647
Rutin	1.97085	2.09974	2.14329	8.98262	9.22579	10.4968	37.5978	35.4591	36.3019	46.2274	41.3659	39.4787	2.07129	9.56839	36.4529	42.3573
Cyanidin-3-O-rutinoside-5-O-glucoside	0	0	0	0.65519	0.653581	0.710825	2.99865	2.98147	2.86598	16.0892	16.3865	15.7008	0	0.673199	2.9487	16.0588
Cyanidin-3-O-sophoroside	0.00319984	0.00323225	0.00344003	2.13948	2.28151	2.08332	7.58858	7.96198	7.71951	15.6872	16.6433	15.155	0.00329071	2.1681	7.75669	15.8285
Petunidin-3-O-galactoside	0	0	0	1.10568	1.04703	1.03922	5.03525	5.00593	5.04173	13.7112	13.5572	13.2836	0	1.06398	5.02764	13.5173
Naringenin-7-O-glucoside	0.724361	0.824868	0.832455	3.91691	3.96257	4.25156	6.32821	5.7872	6.19973	12.7382	12.507	11.9054	0.793895	4.04368	6.10504	12.3836
Quercetin-3-O-glucoside	0.423292	0.460171	0.48359	3.71872	3.32432	3.44515	12.0546	10.7818	10.3869	11.8399	12.1626	11.8281	0.455684	3.49607	11.0744	11.9435
Delphinidin-3-O-galactoside	0	0	0	0.286528	0.282744	0.295104	2.38831	2.40636	2.27736	9.08666	8.31482	8.89886	0	0.288125	2.35734	8.76678
Cyanidin-3-O-xyloside	0	0	0	1.2298	1.30371	1.26234	4.7056	4.65393	4.44113	9.08367	8.64719	8.54434	0	1.26528	4.60022	8.7584
Cyanidin-3-O-galactoside	0.0131726	0.0134375	0.0125052	0.915839	1.08393	0.984644	3.83489	3.57802	3.80443	6.11471	6.70771	6.37425	0.0130384	0.994804	3.73911	6.39889
Delphinidin-3-O-sophoroside	0	0	0	0.131991	0.13583	0.147415	1.18355	1.1545	1.15745	4.49652	5.13887	5.30135	0	0.138412	1.16517	4.97891
Cyanidin-3-O-sambubioside	0	0	0	0.453474	0.390859	0.520112	2.69238	2.68997	2.61868	4.44127	4.43211	4.6208	0	0.454815	2.66701	4.49806
Delphinidin-3-O-glucoside	0	0	0	0.129722	0.13237	0.128439	0.528013	0.494557	0.521504	1.84728	1.85244	1.79582	0	0.130177	0.514691	1.83185
Peonidin-3-O-glucoside	0	0	0	0.451263	0.467798	0.447105	0.935676	0.911235	0.880554	1.3809	1.41312	1.33934	0	0.455388	0.909155	1.37778

## Sheet: Table S3
Table S3 Summary of RNA sequencing.
Sample	Raw Reads	Clean Reads	Clean Base(G)	Error Rate(%)	Q20(%)	Q30(%)	GC Content(%)
D1-Pe-1	62718716	60977244	9.15	0.02	98.06	94.42	49.92
D1-Pe-2	73473490	71358440	10.7	0.02	98.05	94.42	50.38
D1-Pe-3	64092890	61901296	9.29	0.02	98.03	94.36	50.26
D1-Sp-1	62134242	59585736	8.94	0.02	98	94.32	50.46
D1-Sp-2	63129570	59708430	8.96	0.02	98.05	94.42	49.9
D1-Sp-3	76342360	72997832	10.95	0.02	98.12	94.59	50.07
D2-Pe-1	66335774	63964672	9.59	0.02	98.09	94.49	49.41
D2-Pe-2	63581526	61325286	9.2	0.02	98.06	94.41	49.46
D2-Pe-3	72073742	70294324	10.54	0.02	98.12	94.55	49.37
D2-Sp-1	65897094	64501182	9.68	0.03	97.96	94.23	50.34
D2-Sp-2	67959690	66055046	9.91	0.02	98	94.29	50.33
D2-Sp-3	75876996	73683400	11.05	0.02	97.99	94.31	50.31
D3-Pe-1	60635378	58882992	8.83	0.03	97.98	94.24	50.56
D3-Pe-2	73268174	71359980	10.7	0.03	97.98	94.25	50.35
D3-Pe-3	58446968	56706058	8.51	0.03	97.93	94.17	50.28
D3-Sp-1	61785228	58774268	8.82	0.02	98	94.37	50.4
D3-Sp-2	61527154	59524060	8.93	0.03	97.96	94.24	50.43
D3-Sp-3	60047216	56099660	8.41	0.02	98.09	94.54	50.02
D4-Pe-1	64794298	61745942	9.26	0.02	98.02	94.4	50.79
D4-Pe-2	63588924	61002204	9.15	0.03	97.98	94.29	50.71
D4-Pe-3	75274640	72170648	10.83	0.02	98.03	94.41	50.48
D4-Sp-1	74665918	72352572	10.85	0.02	98.01	94.32	50.34
D4-Sp-2	70440516	68450266	10.27	0.03	97.98	94.25	50.38
D4-Sp-3	60119148	58426738	8.76	0.02	98.02	94.4	50.42
total	1598209652	1541848276

## Sheet: Table S4
Table S4 Summary of transcriptome assembly.
Type	Number	Mean Length	N50	N90	Total Bases
Transcript	299177	706	1049	297	211163583
Unigene	277166	743	1088	319	205818287

## Sheet: Table S5
Table S5 Function annotation of unigene.
Database	Number of Genes	Percentage (%)
KEGG	69063	24.92
NR	99660	35.96
SwissProt	67396	24.32
Trembl	98640	35.59
KOG	57257	20.66
GO	77890	28.1
Pfam	54580	19.69
Annotated in at least one Database	103052	37.18
Long no-coding genes	151202	54.55
Total Unigenes	277166	100
Total Unigenes	277166	100
Long no-coding genes	151202	54.5529
coding genes	125964	45.4471
Database	Number of Genes	Percentage (%)
KEGG	69063	54.8276
NR	99660	79.1178
SwissProt	67396	53.5042
Trembl	98640	78.3081
KOG	57257	45.4551
GO	77890	61.8351
Pfam	54580	43.3298
Annotated in at least one Database	103052	81.8107

## Sheet: Table S6
Table S6 Differential expression genes.
Group	DiffExpGenes	Up	Down
D1-Pe_vs_D1-Sp	1873	1210	663
D1-Pe_vs_D2-Pe	4506	1925	2581
D1-Pe_vs_D3-Pe	7332	3146	4186
D1-Pe_vs_D4-Pe	16660	8544	8116
D1-Sp_vs_D2-Sp	6930	3251	3679
D1-Sp_vs_D3-Sp	7421	3373	4048
D1-Sp_vs_D4-Sp	19124	9803	9321
D2-Pe_vs_D2-Sp	3912	1979	1933
D2-Pe_vs_D3-Pe	3313	1609	1704
D2-Pe_vs_D4-Pe	12913	7173	5740
D2-Sp_vs_D3-Sp	1863	901	962
D2-Sp_vs_D4-Sp	15712	8399	7313
D3-Pe_vs_D3-Sp	1453	861	592
D3-Pe_vs_D4-Pe	9059	5363	3696
D3-Sp_vs_D4-Sp	13677	7681	5996
D4-Pe_vs_D4-Sp	1438	653	785

## Sheet: Table S7
Table S7 Twenty-eight flavonoid related unigenes in Flavonoid biosynthesis (ko00941) pathway in lightyellow module.
ID	Anthocyanin_Gene	KEGG	NR	Swissprot	Tremble	KOG	GO	Pfam
Cluster-12430.110595	CHS	K00660 chalcone synthase [EC:2.3.1.74] | (RefSeq) chalcone synthase C2 (A)	chalcone synthase [Lilium hybrid division I]	CHS2_SORBI RecName: Full=Chalcone synthase 2; EC=2.3.1.74; AltName: Full=Naringenin-chalcone synthase 2;	Q9AVC1_9LILI SubName: Full=Chalcone synthase {ECO:0000313|EMBL:BAB40786.2}; EC=2.3.1.74 {ECO:0000313|EMBL:BAB40786.2};	--	GO:0016210,naringenin-chalcone synthase activity; GO:0009813,flavonoid biosynthetic process	Chalcone and stilbene synthases, C-terminal domain
Cluster-12430.110596	CHS	K00660 chalcone synthase [EC:2.3.1.74] | (RefSeq) chalcone synthase C2 (A)	chalcone synthase [Lilium hybrid division I]	CHS2_SORBI RecName: Full=Chalcone synthase 2; EC=2.3.1.74; AltName: Full=Naringenin-chalcone synthase 2;	Q9AVC1_9LILI SubName: Full=Chalcone synthase {ECO:0000313|EMBL:BAB40786.2}; EC=2.3.1.74 {ECO:0000313|EMBL:BAB40786.2};	--	GO:0016210,naringenin-chalcone synthase activity; GO:0009813,flavonoid biosynthetic process	Chalcone and stilbene synthases, C-terminal domain
Cluster-12430.110598	CHS	K00660 chalcone synthase [EC:2.3.1.74] | (RefSeq) chalcone synthase C2 (A)	chalcone synthase [Lilium hybrid division I]	CHSY_BETPN RecName: Full=Chalcone synthase; EC=2.3.1.74; AltName: Full=Naringenin-chalcone synthase;	Q9AVC1_9LILI SubName: Full=Chalcone synthase {ECO:0000313|EMBL:BAB40786.2}; EC=2.3.1.74 {ECO:0000313|EMBL:BAB40786.2};	--	GO:0016210,naringenin-chalcone synthase activity; GO:0009813,flavonoid biosynthetic process	Chalcone and stilbene synthases, C-terminal domain
Cluster-12430.112027	CHI	K01859 chalcone isomerase [EC:5.5.1.6] | (RefSeq) chalcone--flavonone isomerase (A)	hypothetical protein BVC80_4285g1 [Macleaya cordata]	YCF68_MAIZE RecName: Full=Uncharacterized protein ycf68; AltName: Full=ORF 134;	A0A200Q5G5_9MAGN SubName: Full=Uncharacterized protein {ECO:0000313|EMBL:OVA05688.1};	--	GO:0009507,chloroplast	--
Cluster-12430.112560	MT	K00588 caffeoyl-CoA O-methyltransferase [EC:2.1.1.104] | (RefSeq) caffeoyl-CoA O-methyltransferase 5 (A)	caffeoyl-CoA O-methyltransferase-like protein [Lilium regale]	CAMT_VITVI RecName: Full=Caffeoyl-CoA O-methyltransferase; EC=2.1.1.104; AltName: Full=Trans-caffeoyl-CoA 3-O-methyltransferase; Short=CCOAMT; Short=CCOAOMT;	A0A248SMH5_LILRE SubName: Full=Caffeoyl-CoA O-methyltransferase-like protein {ECO:0000313|EMBL:ASV46323.1};	O-methyltransferase	GO:0042409,caffeoyl-CoA O-methyltransferase activity; GO:0046872,metal ion binding; GO:0009809,lignin biosynthetic process	--
Cluster-12430.112565	CHI	K01859 chalcone isomerase [EC:5.5.1.6] | (RefSeq) probable chalcone--flavonone isomerase 3 (A)	chalcone isomerase, partial [Lilium speciosum]	CFI3_ARATH RecName: Full=Probable chalcone--flavonone isomerase 3; Short=Chalcone isomerase 3; EC=5.5.1.6; AltName: Full=Chalcone isomerase-like 1;	A0A0P0UW47_9LILI RecName: Full=Chalcone-flavonone isomerase family protein {ECO:0000256|RuleBase:RU361158}; Flags: Fragment;	--	GO:0005783,endoplasmic reticulum; GO:0045430,chalcone isomerase activity; GO:0009813,flavonoid biosynthetic process; GO:0080167,response to karrikin	Chalcone-flavanone isomerase
Cluster-12430.113781	F3’H	K05280 flavonoid 3'-monooxygenase [EC:1.14.13.21] | (RefSeq) flavonoid 3'-monooxygenase-like (A)	flavonoid 3'-hydroxylase [Lilium hybrid division I]	C75B3_ORYSJ RecName: Full=Flavonoid 3'-monooxygenase CYP75B3 {ECO:0000305}; EC=1.14.13.21 {ECO:0000305|PubMed:18726614}; AltName: Full=Cytochrome P450 75B3 {ECO:0000303|PubMed:26082402}; AltName: Full=Flavonoid 3'-hydroxylase {ECO:0000303|PubMed:18726614}; Short=OsF3'H {ECO:0000303|PubMed:18726614};	I7GY78_9LILI SubName: Full=Flavonoid 3'-hydroxylase {ECO:0000313|EMBL:BAM28972.1};	Cytochrome P450 CYP2 subfamily	GO:0016021,integral component of membrane; GO:0016020,membrane; GO:0016711,flavonoid 3'-monooxygenase activity; GO:0020037,heme binding; GO:0005506,iron ion binding; GO:0016709,oxidoreductase activity, acting on paired donors, with incorporation or reduction of molecular oxygen, NAD(P)H as one donor, and incorporation of one atom of oxygen; GO:0009813,flavonoid biosynthetic process; GO:0044550,se…	Cytochrome P450
Cluster-12430.117537	--	K13065 shikimate O-hydroxycinnamoyltransferase [EC:2.3.1.133] | (RefSeq) shikimate O-hydroxycinnamoyltransferase-like (A)	PREDICTED: shikimate O-hydroxycinnamoyltransferase-like [Musa acuminata subsp. malaccensis]	HCT1_ORYSJ RecName: Full=Hydroxycinnamoyltransferase 1 {ECO:0000305}; Short=OsHCT1 {ECO:0000303|PubMed:22285622}; EC=2.3.1.- {ECO:0000305}; AltName: Full=BAHD-like hydroxycinnamoyl transferase HCT1 {ECO:0000305};	A0A2H5AIZ1_NARPS SubName: Full=Hydroxycinnamoyltransferase {ECO:0000313|EMBL:AUG71940.1}; EC=2.3.1.- {ECO:0000313|EMBL:AUG71940.1};	--	GO:0016747,transferase activity, transferring acyl groups other than amino-acyl groups	Transferase family
Cluster-12430.119785	F3’H	K05280 flavonoid 3'-monooxygenase [EC:1.14.13.21] | (RefSeq) flavonoid 3'-monooxygenase (A)	flavonoid 3'-hydroxylase [Lilium hybrid division I]	F3PH_PETHY RecName: Full=Flavonoid 3'-monooxygenase; EC=1.14.13.21; AltName: Full=Cytochrome P450 75B2; AltName: Full=Flavonoid 3'-hydroxylase;	I7GY78_9LILI SubName: Full=Flavonoid 3'-hydroxylase {ECO:0000313|EMBL:BAM28972.1};	Cytochrome P450 CYP2 subfamily	GO:0005789,endoplasmic reticulum membrane; GO:0016021,integral component of membrane; GO:0016711,flavonoid 3'-monooxygenase activity; GO:0020037,heme binding; GO:0005506,iron ion binding; GO:0009813,flavonoid biosynthetic process	Cytochrome P450
Cluster-12430.119864	CHS	K00660 chalcone synthase [EC:2.3.1.74] | (RefSeq) chalcone synthase 3 (A)	chalcone synthase [Lilium hybrid cultivar]	CHS3_RUTGR RecName: Full=Chalcone synthase 3; EC=2.3.1.74; AltName: Full=Naringenin-chalcone synthase 3;	E1B2R8_9LILI SubName: Full=Chalcone synthase {ECO:0000313|EMBL:ADM86717.1};	--	GO:0016210,naringenin-chalcone synthase activity; GO:0009813,flavonoid biosynthetic process	Chalcone and stilbene synthases, N-terminal domain
Cluster-12430.119866	CHS	K00660 chalcone synthase [EC:2.3.1.74] | (RefSeq) chalcone synthase 1 (A)	chalcone synthase C [Lilium hybrid division I]	CHS2_CITSI RecName: Full=Chalcone synthase 2; EC=2.3.1.74; AltName: Full=Naringenin-chalcone synthase 2;	I7GY80_9LILI SubName: Full=Chalcone synthase C {ECO:0000313|EMBL:BAM28982.1};	--	GO:0016210,naringenin-chalcone synthase activity; GO:0009813,flavonoid biosynthetic process	Chalcone and stilbene synthases, N-terminal domain
Cluster-12430.119868	CHS	K00660 chalcone synthase [EC:2.3.1.74] | (RefSeq) chalcone synthase 1 (A)	CHS1 [Tulipa fosteriana]	CHS3_RUTGR RecName: Full=Chalcone synthase 3; EC=2.3.1.74; AltName: Full=Naringenin-chalcone synthase 3;	M9TKP8_9LILI SubName: Full=CHS1 {ECO:0000313|EMBL:AGJ50587.1}; SubName: Full=Chalcone synthase {ECO:0000313|EMBL:AGL98421.1};	--	GO:0016210,naringenin-chalcone synthase activity; GO:0009813,flavonoid biosynthetic process	Chalcone and stilbene synthases, N-terminal domain
Cluster-12430.119975	CHI	K01859 chalcone isomerase [EC:5.5.1.6] | (RefSeq) chalcone--flavonone isomerase (A)	chalcone isomerase [Lilium hybrid cultivar]	CFI_CAMSI RecName: Full=Chalcone--flavonone isomerase; Short=Chalcone isomerase; EC=5.5.1.6;	A0A076JWU3_9LILI RecName: Full=Chalcone-flavonone isomerase family protein {ECO:0000256|RuleBase:RU361158};	--	GO:0045430,chalcone isomerase activity; GO:0009813,flavonoid biosynthetic process	Chalcone-flavanone isomerase
Cluster-12430.120790	MT	K00588 caffeoyl-CoA O-methyltransferase [EC:2.1.1.104] | (RefSeq) caffeoyl-CoA O-methyltransferase (A)	caffeoyl-CoA O-methyltransferase-like protein [Lilium regale]	CAMT_SOLTU RecName: Full=Caffeoyl-CoA O-methyltransferase; EC=2.1.1.104; AltName: Full=Trans-caffeoyl-CoA 3-O-methyltransferase; Short=CCoAMT; Short=CCoAOMT;	A0A248SMH5_LILRE SubName: Full=Caffeoyl-CoA O-methyltransferase-like protein {ECO:0000313|EMBL:ASV46323.1};	O-methyltransferase	GO:0042409,caffeoyl-CoA O-methyltransferase activity; GO:0046872,metal ion binding; GO:0009809,lignin biosynthetic process	O-methyltransferase
Cluster-12430.120792	MT	K00588 caffeoyl-CoA O-methyltransferase [EC:2.1.1.104] | (RefSeq) caffeoyl-CoA O-methyltransferase 5 (A)	caffeoyl-CoA O-methyltransferase-like protein [Lilium regale]	CAMT_POPTM RecName: Full=Caffeoyl-CoA O-methyltransferase; EC=2.1.1.104; AltName: Full=Trans-caffeoyl-CoA 3-O-methyltransferase; Short=CCoAMT; Short=CCoAOMT;	A0A248SMH5_LILRE SubName: Full=Caffeoyl-CoA O-methyltransferase-like protein {ECO:0000313|EMBL:ASV46323.1};	O-methyltransferase	GO:0042409,caffeoyl-CoA O-methyltransferase activity; GO:0046872,metal ion binding; GO:0009809,lignin biosynthetic process	O-methyltransferase
Cluster-12430.122633	F3H	K00475 naringenin 3-dioxygenase [EC:1.14.11.9] | (RefSeq) naringenin,2-oxoglutarate 3-dioxygenase-like (A)	flavanone 3-hydroxylase [Lilium hybrid division I]	FL3H_MALDO RecName: Full=Naringenin,2-oxoglutarate 3-dioxygenase; EC=1.14.11.9 {ECO:0000250|UniProtKB:Q7XZQ7}; AltName: Full=FHT; AltName: Full=Flavanone-3-hydroxylase; Short=F3H;	I7HDC7_9LILI SubName: Full=Flavanone 3-hydroxylase {ECO:0000313|EMBL:BAM28970.1};	Iron/ascorbate family oxidoreductases	GO:0031418,L-ascorbic acid binding; GO:0046872,metal ion binding; GO:0045486,naringenin 3-dioxygenase activity; GO:0009813,flavonoid biosynthetic process	2OG-Fe(II) oxygenase superfamily
Cluster-12430.122911	C4H	K00487 trans-cinnamate 4-monooxygenase [EC:1.14.13.11] | (RefSeq) trans-cinnamate 4-monooxygenase (A)	PREDICTED: trans-cinnamate 4-monooxygenase [Phoenix dactylifera]	TCMO_HELTU RecName: Full=Trans-cinnamate 4-monooxygenase; EC=1.14.13.11; AltName: Full=Cinnamic acid 4-hydroxylase; Short=C4H; Short=CA4H; AltName: Full=Cytochrome P450 73; AltName: Full=Cytochrome P450C4H;	A0A2H3Y232_PHODC SubName: Full=trans-cinnamate 4-monooxygenase {ECO:0000313|RefSeq:XP_008792249.1};	Cytochrome P450 CYP2 subfamily	GO:0020037,heme binding; GO:0005506,iron ion binding; GO:0016710,trans-cinnamate 4-monooxygenase activity	Cytochrome P450
Cluster-12430.123364	CHS	K00660 chalcone synthase [EC:2.3.1.74] | (RefSeq) chalcone synthase 3-like (A)	chalcone synthase [Lilium hybrid division I]	CHS1_ORYSI RecName: Full=Chalcone synthase 1; Short=OsCHS1; EC=2.3.1.74; AltName: Full=Naregenin-chalcone synthase;	Q9AVC1_9LILI SubName: Full=Chalcone synthase {ECO:0000313|EMBL:BAB40786.2}; EC=2.3.1.74 {ECO:0000313|EMBL:BAB40786.2};	--	GO:0016210,naringenin-chalcone synthase activity; GO:0009813,flavonoid biosynthetic process	--
Cluster-12430.124526	CHS	K00660 chalcone synthase [EC:2.3.1.74] | (RefSeq) chalcone synthase 1 (A)	chalcone synthase C [Lilium hybrid division I]	CHS2_CITSI RecName: Full=Chalcone synthase 2; EC=2.3.1.74; AltName: Full=Naringenin-chalcone synthase 2;	I7GY80_9LILI SubName: Full=Chalcone synthase C {ECO:0000313|EMBL:BAM28982.1};	--	GO:0016210,naringenin-chalcone synthase activity; GO:0009813,flavonoid biosynthetic process	Chalcone and stilbene synthases, N-terminal domain
Cluster-12430.124699	MT	K00588 caffeoyl-CoA O-methyltransferase [EC:2.1.1.104] | (RefSeq) caffeoyl-CoA O-methyltransferase (A)	caffeoyl-CoA O-methyltransferase-like protein [Lilium regale]	CAMT_SOLTU RecName: Full=Caffeoyl-CoA O-methyltransferase; EC=2.1.1.104; AltName: Full=Trans-caffeoyl-CoA 3-O-methyltransferase; Short=CCoAMT; Short=CCoAOMT;	A0A248SMH5_LILRE SubName: Full=Caffeoyl-CoA O-methyltransferase-like protein {ECO:0000313|EMBL:ASV46323.1};	O-methyltransferase	GO:0042409,caffeoyl-CoA O-methyltransferase activity; GO:0046872,metal ion binding; GO:0009809,lignin biosynthetic process	O-methyltransferase
Cluster-12430.145744	CHS	K00660 chalcone synthase [EC:2.3.1.74] | (RefSeq) chalcone synthase 2-like (A)	chalcone synthase [Lilium hybrid division VII]	CHS7_SORBI RecName: Full=Chalcone synthase 7; EC=2.3.1.74; AltName: Full=Naringenin-chalcone synthase 7;	Q9SBS4_9LILI SubName: Full=Chalcone synthase {ECO:0000313|EMBL:AAD49354.1};	--	GO:0016210,naringenin-chalcone synthase activity; GO:0009813,flavonoid biosynthetic process	--
Cluster-12430.147890	CHS	K00660 chalcone synthase [EC:2.3.1.74] | (RefSeq) chalcone synthase 3-like (A)	chalcone synthase [Lilium hybrid cultivar]	CHS1_HORVU RecName: Full=Chalcone synthase 1; EC=2.3.1.74; AltName: Full=Naringenin-chalcone synthase 1;	E0AD95_9LILI SubName: Full=Chalcone synthase {ECO:0000313|EMBL:ADK78881.1};	--	GO:0016210,naringenin-chalcone synthase activity; GO:0009813,flavonoid biosynthetic process	Chalcone and stilbene synthases, N-terminal domain
Cluster-12430.148160	CHS	K00660 chalcone synthase [EC:2.3.1.74] | (RefSeq) chalcone synthase 3-like (A)	chalcone synthase [Lilium hybrid cultivar]	CHS1_HORVU RecName: Full=Chalcone synthase 1; EC=2.3.1.74; AltName: Full=Naringenin-chalcone synthase 1;	E0AD95_9LILI SubName: Full=Chalcone synthase {ECO:0000313|EMBL:ADK78881.1};	--	GO:0016210,naringenin-chalcone synthase activity; GO:0009813,flavonoid biosynthetic process	Chalcone and stilbene synthases, N-terminal domain
Cluster-12430.148806	CHS	K00660 chalcone synthase [EC:2.3.1.74] | (RefSeq) chalcone synthase 2-like (A)	chalcone synthase [Lilium hybrid division VII]	CHS7_SORBI RecName: Full=Chalcone synthase 7; EC=2.3.1.74; AltName: Full=Naringenin-chalcone synthase 7;	Q9SBS4_9LILI SubName: Full=Chalcone synthase {ECO:0000313|EMBL:AAD49354.1};	--	GO:0016210,naringenin-chalcone synthase activity; GO:0009813,flavonoid biosynthetic process	--
Cluster-12430.160386	CHS	K00660 chalcone synthase [EC:2.3.1.74] | (RefSeq) chalcone synthase 2-like (A)	chalcone synthase [Lilium hybrid division VII]	CHS7_SORBI RecName: Full=Chalcone synthase 7; EC=2.3.1.74; AltName: Full=Naringenin-chalcone synthase 7;	Q9SBS4_9LILI SubName: Full=Chalcone synthase {ECO:0000313|EMBL:AAD49354.1};	--	GO:0016210,naringenin-chalcone synthase activity; GO:0009813,flavonoid biosynthetic process	--
Cluster-12430.204571	CHS	K00660 chalcone synthase [EC:2.3.1.74] | (RefSeq) chalcone synthase 3-like (A)	chalcone synthase, partial [Tulipa fosteriana]	CHS2_CITSI RecName: Full=Chalcone synthase 2; EC=2.3.1.74; AltName: Full=Naringenin-chalcone synthase 2;	A0A0U2D8U1_9LILI SubName: Full=Chalcone synthase {ECO:0000313|EMBL:AKN80394.1}; Flags: Fragment;	--	GO:0016210,naringenin-chalcone synthase activity; GO:0009813,flavonoid biosynthetic process	Chalcone and stilbene synthases, N-terminal domain
Cluster-12430.84137	CHS	K00660 chalcone synthase [EC:2.3.1.74] | (RefSeq) chalcone synthase 2 (A)	chalcon synthase [Lilium speciosum]	CHSY_PHAVU RecName: Full=Chalcone synthase 17; EC=2.3.1.74; AltName: Full=Naringenin-chalcone synthase 17;	A0A0P0UW73_9LILI SubName: Full=Chalcone synthase {ECO:0000313|EMBL:BAS69308.1}; Flags: Fragment;	--	GO:0016210,naringenin-chalcone synthase activity; GO:0009813,flavonoid biosynthetic process	--
Cluster-12430.91202	--	K13065 shikimate O-hydroxycinnamoyltransferase [EC:2.3.1.133] | (RefSeq) shikimate O-hydroxycinnamoyltransferase-like (A)	PREDICTED: protein ECERIFERUM 26-like [Phoenix dactylifera]	CR26L_ARATH RecName: Full=Protein ECERIFERUM 26-like; Short=CER26-like; AltName: Full=CER2-like protein 2; Short=CER2-like2;	A0A2H3YQK2_PHODC SubName: Full=protein ECERIFERUM 26-like {ECO:0000313|RefSeq:XP_008802334.1};	--	GO:0009535,chloroplast thylakoid membrane; GO:0016747,transferase activity, transferring acyl groups other than amino-acyl groups; GO:0071555,cell wall organization; GO:0009555,pollen development; GO:0042761,very long-chain fatty acid biosynthetic process	Transferase family

## Sheet: Table S8
Table S8 The candidate TFs involved in anthocyanin accumulation in lightyellow module.
ID	TF	D1-Sp-1	D1-Sp-2	D1-Sp-3	D2-Sp-1	D2-Sp-2	D2-Sp-3	D3-Sp-1	D3-Sp-2	D3-Sp-3	D4-Sp-1	D4-Sp-2	D4-Sp-3
Cluster-12430.140729	AP2/ERF-ERF	24.08	37.92	22.38	67.94	86.32	83.14	69.56	49.3	56.34	3.71	5.39	5.36
Cluster-12430.104043	bHLH	4.76	8.34	4.55	11.8	15.53	18.64	22.32	21.36	20.13	0.92	0.8	2.73
Cluster-12430.109167	bHLH	32.02	22.75	16.97	25.02	29.03	30.33	35.76	43.99	34.48	13.05	15.5	17.48
Cluster-12430.113404	bHLH	0	0.44	0	0.75	0.91	0.37	0.44	0.51	0	0	0	0
Cluster-12430.137685	bHLH	14.99	15.34	18.41	29.91	29.96	29.97	45.55	40.67	36.88	5.35	8.6	10.44
Cluster-12430.139612	bHLH	2.07	1.48	1.99	3.29	6.52	2.56	6.65	4.94	2.15	0.99	1.92	0.14
Cluster-12430.152236	bHLH	0.73	0	0.29	6.87	4.68	2.63	7.49	6.18	2.84	0	0.12	0
Cluster-12430.73275	bHLH	2.19	0.25	0.2	2.18	1.87	1.82	2.12	2.28	0.68	0.28	0.4	0.07
Cluster-12430.106127	bZIP	21.52	13.95	14.61	60.89	41.48	42.99	12.44	53.68	7.57	34.7	44.46	34.53
Cluster-12430.125331	bZIP	4.99	3.19	3.52	10.95	2.51	4.18	8.77	8.24	6	0.75	0.29	1.42
Cluster-12430.144815	bZIP	1.75	2.03	1.99	4.23	6.43	2.13	4.58	4.24	1.44	0	0.14	0.24
Cluster-12430.76146	bZIP	0.41	1.56	1.97	8.07	9.65	3.04	1.95	7.53	0.59	0.33	0	0
Cluster-12430.132482	MYB	0	0	0.39	33.15	19.76	18.9	33.38	34.55	32.21	0.13	2.23	4.89
Cluster-12430.165019	MYB-related	0	0	0	98.3	72.36	82.51	119.92	110.28	84.58	2.27	3.02	26.91
Cluster-12430.100329	WD40	7.27	7.07	8.63	14.9	16.9	17.13	13.37	14.53	21.01	7.36	6.21	6.29
Cluster-12430.106754	WD40	8.95	11.69	11.45	14.5	13.89	16.43	13.99	14.86	13.5	1.75	1.86	1.19
Cluster-12430.108945	WD40	30.3	37.22	30.67	62.59	54.2	57.75	70.59	63.18	82.11	17.66	13.49	15.53
Cluster-12430.112709	WD40	0.5	0	2.87	1.99	4.93	0.45	5.39	0.68	1.97	0.22	0.17	0.57
Cluster-12430.126475	WD40	1.63	0.93	1.59	2.6	2.86	2.93	1.43	1.29	0.88	1.13	1.47	0.99
Cluster-12430.146163	WD40	4.94	0	1.71	6.56	4.85	3.34	3.91	6.56	2.11	0	0.49	0.32
Cluster-12430.95566	WD40	45.45	41.02	51.71	73.18	81.91	90.63	91.9	102.08	95.77	26.01	20.54	17.51
Cluster-12430.109096	WRKY	0	0	0.59	1.4	3.68	2.37	0.84	2.18	0	0.47	0.41	0.57
Cluster-12430.150390	zf-HD	17.33	8.35	3.14	74.58	42.49	44.9	44.31	52.51	39	7.39	7.02	3
Cluster-12430.196450	zf-HD	2.31	2.54	0.93	3.84	8.19	12.7	12.62	7.04	6.78	0.26	0.44	0.34

## Sheet: Table S9
Table S9 Thirteen flavonoid related unigenes in Flavonoid biosynthesis (ko00941) pathway in darkmagenta module.
ID	Anthocyanin_Gene	KEGG	NR	Swissprot	Tremble	KOG	GO	Pfam
Cluster-12430.76377	C4H	K00487 trans-cinnamate 4-monooxygenase [EC:1.14.13.11] | (RefSeq) trans-cinnamate 4-monooxygenase (A)	cinnamate-4-hydroxylase [Lilium regale]	TCMO_POPTM RecName: Full=Trans-cinnamate 4-monooxygenase; EC=1.14.13.11; AltName: Full=Cinnamic acid 4-hydroxylase; Short=C4H; Short=CA4H; AltName: Full=Cytochrome P450 73; AltName: Full=Cytochrome P450C4H;	A0A248SMH8_LILRE SubName: Full=Cinnamate-4-hydroxylase {ECO:0000313|EMBL:ASV46321.1};	Cytochrome P450 CYP2 subfamily	GO:0020037,heme binding; GO:0005506,iron ion binding; GO:0016710,trans-cinnamate 4-monooxygenase activity	Cytochrome P450
Cluster-12430.108267	DFR	K13082 bifunctional dihydroflavonol 4-reductase/flavanone 4-reductase [EC:1.1.1.219 1.1.1.234] | (RefSeq) dihydroflavonol 4-reductase (A)	dihydroflavonol 4-reductase [Lilium hybrid division I]	DFRA_HORVU RecName: Full=Dihydroflavonol 4-reductase; Short=DFR; EC=1.1.1.219 {ECO:0000250|UniProtKB:Q9XES5}; AltName: Full=Dihydrokaempferol 4-reductase; AltName: Full=Flavanone 4-reductase; Short=FNR; EC=1.1.1.234 {ECO:0000250|UniProtKB:Q9XES5};	Q9AVB8_9LILI SubName: Full=Dihydroflavonol 4-reductase {ECO:0000313|EMBL:BAB40789.1}; EC=1.1.1.219 {ECO:0000313|EMBL:BAB40789.1};	Flavonol reductase/cinnamoyl-CoA reductase	GO:0050662,coenzyme binding; GO:0045552,dihydrokaempferol 4-reductase activity; GO:0047890,flavanone 4-reductase activity; GO:0009718,anthocyanin-containing compound biosynthetic process	NAD dependent epimerase/dehydratase family
Cluster-12430.139190	FLS	K05278 flavonol synthase [EC:1.14.11.23] | (RefSeq) flavonol synthase/flavanone 3-hydroxylase-like (A)	PREDICTED: flavonol synthase/flavanone 3-hydroxylase-like isoform X2 [Phoenix dactylifera]	DIOX6_ARATH RecName: Full=Probable 2-oxoglutarate-dependent dioxygenase At3g111800 {ECO:0000305}; EC=1.14.11.- {ECO:0000305};	A0A2H3XUW8_PHODC SubName: Full=flavonol synthase/flavanone 3-hydroxylase-like isoform X2 {ECO:0000313|RefSeq:XP_008789107.1};	Iron/ascorbate family oxidoreductases	GO:0051213,dioxygenase activity; GO:0046872,metal ion binding; GO:0009813,flavonoid biosynthetic process	2OG-Fe(II) oxygenase superfamily
Cluster-12430.148214	CHS	K00660 chalcone synthase [EC:2.3.1.74] | (RefSeq) chalcone synthase 2-like (A)	chalcone synthase [Lilium hybrid division VII]	CHS7_SORBI RecName: Full=Chalcone synthase 7; EC=2.3.1.74; AltName: Full=Naringenin-chalcone synthase 7;	Q9SBS4_9LILI SubName: Full=Chalcone synthase {ECO:0000313|EMBL:AAD49354.1};	--	GO:0016210,naringenin-chalcone synthase activity; GO:0009813,flavonoid biosynthetic process	--
Cluster-12430.119154	LDOX;ANS	K05277 leucoanthocyanidin dioxygenase [EC:1.14.11.19] | (RefSeq) leucoanthocyanidin dioxygenase-like (A)	anthocyanidin synthase [Lilium cernuum]	LDOX_ARATH RecName: Full=Leucoanthocyanidin dioxygenase; Short=LDOX; Short=Leucocyanidin oxygenase; EC=1.14.11.19 {ECO:0000269|PubMed:16153644}; AltName: Full=Anthocyanidin synthase; Short=ANS; AltName: Full=Leucoanthocyanidin hydroxylase; AltName: Full=Protein TANNIN DEFICIENT SEED 4; Short=TDS4; AltName: Full=Protein TRANSPARENT TESTA 11; Short=TT11; AltName: Full=Protein TRANSPARENT TESTA 17; …	L7WZN0_9LILI SubName: Full=Anthocyanidin synthase {ECO:0000313|EMBL:AGC92011.1};	Iron/ascorbate family oxidoreductases	GO:0031418,L-ascorbic acid binding; GO:0050589,leucocyanidin oxygenase activity; GO:0046872,metal ion binding; GO:0009718,anthocyanin-containing compound biosynthetic process; GO:0010023,proanthocyanidin biosynthetic process; GO:0009753,response to jasmonic acid; GO:0009611,response to wounding; GO:0007033,vacuole organization	2OG-Fe(II) oxygenase superfamily
Cluster-12430.145413	FLS	K05278 flavonol synthase [EC:1.14.11.23] | (RefSeq) flavonol synthase/flavanone 3-hydroxylase-like (A)	PREDICTED: flavonol synthase/flavanone 3-hydroxylase-like isoform X2 [Phoenix dactylifera]	DIOX6_ARATH RecName: Full=Probable 2-oxoglutarate-dependent dioxygenase At3g111800 {ECO:0000305}; EC=1.14.11.- {ECO:0000305};	A0A2H3XUW8_PHODC SubName: Full=flavonol synthase/flavanone 3-hydroxylase-like isoform X2 {ECO:0000313|RefSeq:XP_008789107.1};	Iron/ascorbate family oxidoreductases	GO:0051213,dioxygenase activity; GO:0046872,metal ion binding; GO:0009813,flavonoid biosynthetic process	non-haem dioxygenase in morphine synthesis N-terminal
Cluster-12430.106213	CHS	K00660 chalcone synthase [EC:2.3.1.74] | (RefSeq) LOW QUALITY PROTEIN: chalcone synthase 1B-like (A)	chalcone synthase, partial [Tulipa fosteriana]	CHSY_PUEML RecName: Full=Chalcone synthase; EC=2.3.1.74; AltName: Full=Naringenin-chalcone synthase;	A0A0U2D8U1_9LILI SubName: Full=Chalcone synthase {ECO:0000313|EMBL:AKN80394.1}; Flags: Fragment;	--	GO:0016210,naringenin-chalcone synthase activity; GO:0009813,flavonoid biosynthetic process	Chalcone and stilbene synthases, N-terminal domain
Cluster-12430.107715	FLS	K05278 flavonol synthase [EC:1.14.11.23] | (RefSeq) flavonol synthase/flavanone 3-hydroxylase-like (A)	PREDICTED: flavonol synthase/flavanone 3-hydroxylase-like isoform X2 [Phoenix dactylifera]	DIOX6_ARATH RecName: Full=Probable 2-oxoglutarate-dependent dioxygenase At3g111800 {ECO:0000305}; EC=1.14.11.- {ECO:0000305};	A0A2H3XUW8_PHODC SubName: Full=flavonol synthase/flavanone 3-hydroxylase-like isoform X2 {ECO:0000313|RefSeq:XP_008789107.1};	Iron/ascorbate family oxidoreductases	GO:0051213,dioxygenase activity; GO:0046872,metal ion binding; GO:0009813,flavonoid biosynthetic process	2OG-Fe(II) oxygenase superfamily
Cluster-12430.2911	--	K08695 anthocyanidin reductase [EC:1.3.1.77] | (RefSeq) anthocyanidin reductase (A)	PREDICTED: anthocyanidin reductase [Nelumbo nucifera]	ANRCS_VITVI RecName: Full=Anthocyanidin reductase ((2S)-flavan-3-ol-forming) {ECO:0000303|Ref.1}; Short=VvANR {ECO:0000303|Ref.1}; EC=1.3.1.112 {ECO:0000269|PubMed:20030585, ECO:0000269|Ref.1};	A0A1U7Z2Y4_NELNU SubName: Full=anthocyanidin reductase {ECO:0000313|RefSeq:XP_010241022.1};	Flavonol reductase/cinnamoyl-CoA reductase	GO:0033729,anthocyanidin reductase activity; GO:0050661,NADP binding; GO:0016854,racemase and epimerase activity; GO:0009813,flavonoid biosynthetic process	NAD dependent epimerase/dehydratase family
Cluster-12430.129622	FLS	K05278 flavonol synthase [EC:1.14.11.23] | (RefSeq) flavonol synthase/flavanone 3-hydroxylase-like (A)	PREDICTED: flavonol synthase/flavanone 3-hydroxylase-like isoform X2 [Phoenix dactylifera]	DIOX6_ARATH RecName: Full=Probable 2-oxoglutarate-dependent dioxygenase At3g111800 {ECO:0000305}; EC=1.14.11.- {ECO:0000305};	A0A2H3XUW8_PHODC SubName: Full=flavonol synthase/flavanone 3-hydroxylase-like isoform X2 {ECO:0000313|RefSeq:XP_008789107.1};	Iron/ascorbate family oxidoreductases	GO:0051213,dioxygenase activity; GO:0046872,metal ion binding; GO:0009813,flavonoid biosynthetic process	2OG-Fe(II) oxygenase superfamily
Cluster-12430.145586	C4H	K00487 trans-cinnamate 4-monooxygenase [EC:1.14.13.11] | (RefSeq) trans-cinnamate 4-monooxygenase (A)	cinnamate-4-hydroxylase [Lilium regale]	TCMO_POPTM RecName: Full=Trans-cinnamate 4-monooxygenase; EC=1.14.13.11; AltName: Full=Cinnamic acid 4-hydroxylase; Short=C4H; Short=CA4H; AltName: Full=Cytochrome P450 73; AltName: Full=Cytochrome P450C4H;	A0A248SMH8_LILRE SubName: Full=Cinnamate-4-hydroxylase {ECO:0000313|EMBL:ASV46321.1};	Cytochrome P450 CYP2 subfamily	GO:0020037,heme binding; GO:0005506,iron ion binding; GO:0016710,trans-cinnamate 4-monooxygenase activity	Cytochrome P450
Cluster-12430.120018	F3H	K00475 naringenin 3-dioxygenase [EC:1.14.11.9] | (RefSeq) naringenin,2-oxoglutarate 3-dioxygenase-like (A)	flavanone 3-hydroxylase [Lilium hybrid division I]	FL3H_MALDO RecName: Full=Naringenin,2-oxoglutarate 3-dioxygenase; EC=1.14.11.9 {ECO:0000250|UniProtKB:Q7XZQ7}; AltName: Full=FHT; AltName: Full=Flavanone-3-hydroxylase; Short=F3H;	I7HDC7_9LILI SubName: Full=Flavanone 3-hydroxylase {ECO:0000313|EMBL:BAM28970.1};	Iron/ascorbate family oxidoreductases	GO:0031418,L-ascorbic acid binding; GO:0046872,metal ion binding; GO:0045486,naringenin 3-dioxygenase activity; GO:0009813,flavonoid biosynthetic process	2OG-Fe(II) oxygenase superfamily
Cluster-12430.123007	F3H	K00475 naringenin 3-dioxygenase [EC:1.14.11.9] | (RefSeq) naringenin,2-oxoglutarate 3-dioxygenase-like (A)	flavanone 3-hydroxylase [Lilium hybrid division I]	FL3H_VITVI RecName: Full=Naringenin,2-oxoglutarate 3-dioxygenase; EC=1.14.11.9 {ECO:0000250|UniProtKB:Q7XZQ7}; AltName: Full=FHT; AltName: Full=Flavanone-3-hydroxylase; Short=F3H;	I7HDC7_9LILI SubName: Full=Flavanone 3-hydroxylase {ECO:0000313|EMBL:BAM28970.1};	Iron/ascorbate family oxidoreductases	GO:0031418,L-ascorbic acid binding; GO:0046872,metal ion binding; GO:0045486,naringenin 3-dioxygenase activity; GO:0009813,flavonoid biosynthetic process	non-haem dioxygenase in morphine synthesis N-terminal

## Sheet: Table S10
Table S10 The specifically transcribed genes in spots between D2-Sp vs D2-Pe.
ID	D2-Pe-1	D2-Pe-2	D2-Pe-3	D2-Sp-1	D2-Sp-2	D2-Sp-3	TF_family	Anthocyanin_Gene	KEGG	NR	Swissprot	Tremble	KOG	GO	Pfam
Cluster-3975.0	0	0	0	0.16	0.48	0.14	--	--	--	--	--	--	--	--	--
Cluster-39973.0	0	0	0	1.57	0.99	1.43	MYB	--	K09422 transcription factor MYB, plant | (RefSeq) transcription factor MYB46-like (A)	transcription factor MYB46-like [Asparagus officinalis]	MYB46_ARATH RecName: Full=Transcription factor MYB46 {ECO:0000303|PubMed:11597504}; AltName: Full=Myb-related protein 46 {ECO:0000303|PubMed:11597504}; Short=AtMYB46 {ECO:0000303|PubMed:11597504};	A0A059D989_EUCGR SubName: Full=Uncharacterized protein {ECO:0000313|EMBL:KCW87157.1};	Transcription factor, Myb superfamily	GO:0005634,nucleus; GO:0003700,DNA-binding transcription factor activity; GO:0000981,DNA-binding transcription factor activity, RNA polymerase II-specific; GO:0043565,sequence-specific DNA binding; GO:0001135,RNA polymerase II transcription regulator recruiting activity; GO:0044212,transcription regulatory region DNA binding; GO:0030154,cell differentiation; GO:0050832,defense response to fungus;…	Myb-like DNA-binding domain
Cluster-29275.0	0	0	0	0.61	0.67	0.57	--	--	--	--	--	--	--	--	--
Cluster-12430.15755	0	0	0	0.76	1.69	1.44	--	--	--	--	--	--	--	--	--
Cluster-12430.38114	0	0	0	0.01	0.21	0.03	--	--	--	--	ACLA2_ARATH RecName: Full=ATP-citrate synthase alpha chain protein 2; Short=ATP-citrate synthase A-2; EC=2.3.3.8; AltName: Full=ATP-citrate lyase A-2; AltName: Full=Citrate cleavage enzyme A-2;	--	ATP-citrate lyase	GO:0009346,citrate lyase complex; GO:0005829,cytosol; GO:0005524,ATP binding; GO:0003878,ATP citrate synthase activity; GO:0006085,acetyl-CoA biosynthetic process; GO:0006633,fatty acid biosynthetic process	--
Cluster-12430.164197	0	0	0	0.27	0.29	0.5	--	--	--	--	--	--	--	--	--
Cluster-12430.72198	0	0	0	0.54	0.49	1.27	--	--	--	--	--	--	--	--	--
Cluster-12430.70118	0	0	0	0.25	0.31	0.41	--	--	--	--	--	--	--	--	--
Cluster-12430.81306	0	0	0	1.81	0.43	0.08	--	--	K10691 E3 ubiquitin-protein ligase UBR4 [EC:2.3.2.27] | (RefSeq) LOC109762802; auxin transport protein BIG (A)	GDSL esterase/lipase At5g45950-like isoform X2 [Asparagus officinalis]	GDL85_ARATH RecName: Full=GDSL esterase/lipase At5g45950; EC=3.1.1.-; AltName: Full=Extracellular lipase At5g45950; Flags: Precursor;	A0A2H3XIY5_PHODC SubName: Full=GDSL esterase/lipase At5g45950-like {ECO:0000313|RefSeq:XP_008784445.1};	--	GO:0005576,extracellular region; GO:0016788,hydrolase activity, acting on ester bonds; GO:0016042,lipid catabolic process	GDSL-like Lipase/Acylhydrolase
Cluster-12430.113744	0	0	0	0.3	0.1	0.15	--	--	--	PREDICTED: pentatricopeptide repeat-containing protein At1g07590, mitochondrial isoform X1 [Elaeis guineensis]	PPR19_ARATH RecName: Full=Pentatricopeptide repeat-containing protein At1g07590, mitochondrial; Flags: Precursor;	A0A2H3XPF9_PHODC SubName: Full=pentatricopeptide repeat-containing protein At1g07590, mitochondrial {ECO:0000313|RefSeq:XP_008786838.1};	FOG: PPR repeat	GO:0043231,intracellular membrane-bounded organelle; GO:0005739,mitochondrion; GO:0004519,endonuclease activity; GO:0003723,RNA binding; GO:0046686,response to cadmium ion; GO:0009451,RNA modification	PPR repeat family
Cluster-18847.0	0	0	0	0.3	0.62	0.27	--	--	--	--	--	--	--	--	--
Cluster-12430.175289	0	0	0	2.09	1.31	0.88	--	--	K22395 cinnamyl-alcohol dehydrogenase [EC:1.1.1.195] | (RefSeq) flavin-dependent oxidoreductase FOX5-like (A)	PREDICTED: berberine bridge enzyme-like 15 [Elaeis guineensis]	BBE18_ARATH RecName: Full=Berberine bridge enzyme-like 18 {ECO:0000303|PubMed:26037923}; Short=AtBBE-like 18 {ECO:0000303|PubMed:26037923}; EC=1.1.1.- {ECO:0000250|UniProtKB:O64743}; Flags: Precursor;	A0A2H3XWZ8_PHODC SubName: Full=flavin-dependent oxidoreductase FOX5-like {ECO:0000313|RefSeq:XP_008790024.1};	--	GO:0005618,cell wall; GO:0005576,extracellular region; GO:0050660,flavin adenine dinucleotide binding; GO:0016614,oxidoreductase activity, acting on CH-OH group of donors	FAD binding domain
Cluster-12430.160064	0	0	0	3.16	11.14	9.31	--	--	--	--	--	--	--	--	--
Cluster-12430.52047	0	0	0	0.14	0.05	0.08	--	--	K15014 solute carrier family 29 (equilibrative nucleoside transporter), member 1/2/3 | (RefSeq) equilibrative nucleotide transporter 3-like (A)	hypothetical protein CQW23_07343 [Capsicum baccatum]	POLX_TOBAC RecName: Full=Retrovirus-related Pol polyprotein from transposon TNT 1-94; Includes: RecName: Full=Protease; EC=3.4.23.-; Includes: RecName: Full=Reverse transcriptase; EC=2.7.7.49; Includes: RecName: Full=Endonuclease;	A0A2G2X5Y1_CAPBA SubName: Full=Uncharacterized protein {ECO:0000313|EMBL:PHT52881.1};	FOG: Transposon-encoded proteins with TYA, reverse transcriptase, integrase domains in various combinations	GO:0004190,aspartic-type endopeptidase activity; GO:0004519,endonuclease activity; GO:0003676,nucleic acid binding; GO:0003964,RNA-directed DNA polymerase activity; GO:0008270,zinc ion binding; GO:0015074,DNA integration	--
Cluster-12430.162324	0	0	0	0.59	1.94	0.55	--	--	--	--	--	--	--	--	--
Cluster-12430.45584	0	0	0	0.2	0.84	0.55	--	--	K11592 endoribonuclease Dicer [EC:3.1.26.-] | (RefSeq) dicer-like protein 4 (A)	PREDICTED: uncharacterized protein LOC4329438 isoform X1 [Oryza sativa Japonica Group]	POLX_TOBAC RecName: Full=Retrovirus-related Pol polyprotein from transposon TNT 1-94; Includes: RecName: Full=Protease; EC=3.4.23.-; Includes: RecName: Full=Reverse transcriptase; EC=2.7.7.49; Includes: RecName: Full=Endonuclease;	A0A0A9DKH0_ARUDO SubName: Full=Uncharacterized protein {ECO:0000313|EMBL:JAD86120.1};	FOG: Transposon-encoded proteins with TYA, reverse transcriptase, integrase domains in various combinations	GO:0004190,aspartic-type endopeptidase activity; GO:0004519,endonuclease activity; GO:0003676,nucleic acid binding; GO:0003964,RNA-directed DNA polymerase activity; GO:0008270,zinc ion binding; GO:0015074,DNA integration	--
Cluster-36235.0	0	0	0	0.39	0.2	0.09	--	--	K01183 chitinase [EC:3.2.1.14] | (RefSeq) chitinase-3-like protein 2 (A)	Transposon Ty3-G Gag-Pol polyprotein, partial [Cajanus cajan]	--	A0A151TNR6_CAJCA SubName: Full=Transposon Ty3-G Gag-Pol polyprotein {ECO:0000313|EMBL:KYP68692.1};	FOG: Transposon-encoded proteins with TYA, reverse transcriptase, integrase domains in various combinations	--	--
Cluster-6876.0	0	0	0	5.15	6.02	5.04	--	--	--	--	--	--	--	--	--
Cluster-12430.167154	0	0	0	15.24	2.86	1.47	--	--	--	--	--	--	--	--	--
Cluster-12430.62036	0	0	0	1	2.02	0.99	MYB-related	--	K09422 transcription factor MYB, plant | (RefSeq) transcription factor MYB113-like (A)	transcription factor R2R3-MYB [Lilium hybrid division I]	MY114_ARATH RecName: Full=Transcription factor MYB114; AltName: Full=Myb-related protein 114; Short=AtMYB114;	U6C530_9LILI SubName: Full=Transcription factor R2R3-MYB {ECO:0000313|EMBL:BAO04194.1}; Flags: Fragment;	Transcription factor, Myb superfamily	GO:0005634,nucleus; GO:0003700,DNA-binding transcription factor activity; GO:0000981,DNA-binding transcription factor activity, RNA polymerase II-specific; GO:0043565,sequence-specific DNA binding; GO:0001135,RNA polymerase II transcription regulator recruiting activity; GO:0044212,transcription regulatory region DNA binding; GO:0030154,cell differentiation; GO:0007275,multicellular organism deve…	--
Cluster-12430.156909	0	0	0	5.07	43.17	13.13	--	--	--	--	--	--	--	--	--
Cluster-12430.150629	0	0	0	0.08	0.14	0.29	--	--	--	--	--	--	--	--	Domain of unknown function (DUF4569)
Cluster-12430.18520	0	0	0	0.59	0.94	1.08	--	--	--	--	--	--	--	--	--
Cluster-12430.95110	0	0	0	20.46	6.43	20.29	--	--	K12833 pre-mRNA branch site protein p14 | (RefSeq) RNA-binding protein BRN2-like isoform X1 (A)	uncharacterized protein LOC17883267 isoform X2 [Capsella rubella]	--	Q67XU1_ARATH SubName: Full=At5g09960 {ECO:0000313|EMBL:ABD38888.1}; SubName: Full=Sorbin/SH3 domain protein {ECO:0000313|EMBL:AED91471.1};	--	GO:0005886,plasma membrane	Cleavage site for pathogenic type III effector avirulence factor Avr
Cluster-12430.198755	0	0	0	0.58	0.1	0.69	--	--	--	--	--	--	--	--	--
Cluster-14720.0	0	0	0	0.55	1.33	0.83	--	--	K14488 SAUR family protein | (RefSeq) auxin-induced protein 6B-like (A)	hypothetical protein AQUCO_01400195v1 [Aquilegia coerulea]	SAU32_ARATH RecName: Full=Auxin-responsive protein SAUR32 {ECO:0000305}; AltName: Full=Protein ABOLISHED APICAL HOOK MAINTENANCE 1 {ECO:0000303|Ref.6}; AltName: Full=Protein SMALL AUXIN UP RNA 32 {ECO:0000303|PubMed:12036261};	A0A2G5DV19_AQUCA SubName: Full=Uncharacterized protein {ECO:0000313|EMBL:PIA47352.1};	--	GO:0005737,cytoplasm; GO:0005634,nucleus; GO:0009734,auxin-activated signaling pathway; GO:0007275,multicellular organism development; GO:0040008,regulation of growth; GO:1900140,regulation of seedling development	Auxin responsive protein
Cluster-12430.7604	0	0	0	0.37	0.09	0.25	--	--	--	--	--	--	--	--	--
Cluster-12430.146285	0	0	0	0.73	0.47	0.42	--	--	--	PREDICTED: uncharacterized protein LOC103701466 [Phoenix dactylifera]	--	A0A2H3XCH3_PHODC SubName: Full=uncharacterized protein LOC103701466 {ECO:0000313|RefSeq:XP_008781740.1, ECO:0000313|RefSeq:XP_008781741.1, ECO:0000313|RefSeq:XP_008781742.1};	--	--	--
Cluster-12430.11683	0	0	0	0.66	0.18	0.08	--	--	--	nematode resistance protein-like HSPRO1 [Setaria italica]	HSPR1_ARATH RecName: Full=Nematode resistance protein-like HSPRO1; AltName: Full=AKINbetagamma-interacting protein 1; AltName: Full=Ortholog of sugar beet HS1 PRO-1 protein 1; AltName: Full=Protein Hs1pro-1;	A0A0D9V7Y2_9ORYZ SubName: Full=Uncharacterized protein {ECO:0000313|EnsemblPlants:LPERR01G32390.1};	--	GO:0005737,cytoplasm; GO:0020037,heme binding; GO:0046872,metal ion binding; GO:0006952,defense response; GO:0019441,tryptophan catabolic process to kynurenine	Hs1pro-1 protein C-terminus
Cluster-12430.33565	0	0	0	0.55	0.6	0.52	--	--	--	--	--	--	--	--	--
Cluster-12430.197306	0	0	0	0.38	2.82	7.3	--	--	--	--	--	--	--	--	--
Cluster-12430.124571	0	0	0	6.94	8.16	3.41	--	--	K17193 anthocyanidin 3-O-glucoside 2'''-O-xylosyltransferase [EC:2.4.2.51] | (RefSeq) anthocyanidin 3-O-glucoside 2''-O-glucosyltransferase-like (A)	PREDICTED: anthocyanidin 3-O-glucosyltransferase-like [Musa acuminata subsp. malaccensis]	U79A2_STERE RecName: Full=UDP-glycosyltransferase 79A2 {ECO:0000303|PubMed:15610349}; EC=2.4.1.- {ECO:0000305};	A0A0D9XRV9_9ORYZ SubName: Full=Uncharacterized protein {ECO:0000313|EnsemblPlants:LPERR11G10290.1};	UDP-glucuronosyl and UDP-glucosyl transferase	GO:0016758,transferase activity, transferring hexosyl groups; GO:0008152,metabolic process	--
Cluster-12430.49051	0	0	0	1.53	0.31	0.14	--	--	--	--	--	--	--	--	--
Cluster-12430.209458	0	0	0	0.45	0.79	0.1	--	--	--	--	--	--	--	--	--
Cluster-12430.102516	0	0	0	0.48	0.2	1.34	--	--	K16297 serine carboxypeptidase-like clade II [EC:3.4.16.-] | (RefSeq) serine carboxypeptidase II-2 (A)	PREDICTED: uncharacterized protein LOC103700820 [Phoenix dactylifera]	SCP29_ARATH RecName: Full=Serine carboxypeptidase-like 29; EC=3.4.16.-; Flags: Precursor;	A0A2H3ZKT1_PHODC SubName: Full=uncharacterized protein LOC103700820 {ECO:0000313|RefSeq:XP_017696763.1};	Serine carboxypeptidases (lysosomal cathepsin A)	GO:0005576,extracellular region; GO:0005773,vacuole; GO:0004185,serine-type carboxypeptidase activity; GO:0051603,proteolysis involved in cellular protein catabolic process	Serine carboxypeptidase
Cluster-21738.1	0	0	0	0.32	0.33	1.71	--	--	--	--	--	--	--	--	--
Cluster-12430.122138	0	0	0	0.04	0.3	0.09	--	PAL	K10775 phenylalanine ammonia-lyase [EC:4.3.1.24] | (RefSeq) phenylalanine ammonia-lyase-like (A)	phenylalanine ammonia lyase [Lilium hybrid division I]	PAL3_PETCR RecName: Full=Phenylalanine ammonia-lyase 3; EC=4.3.1.24;	I7GSJ0_9LILI RecName: Full=Phenylalanine ammonia-lyase {ECO:0000256|RuleBase:RU003955}; EC=4.3.1.24 {ECO:0000256|RuleBase:RU003955};	Phenylalanine and histidine ammonia-lyase	GO:0005737,cytoplasm; GO:0043234,NA; GO:0045548,phenylalanine ammonia-lyase activity; GO:0009800,cinnamic acid biosynthetic process; GO:0006559,L-phenylalanine catabolic process	Aromatic amino acid lyase
Cluster-12430.58657	0	0	0	6.03	2.75	3.48	--	--	--	--	--	--	--	--	--
Cluster-12430.9924	0	0	0	0.72	0.74	0.65	--	--	--	--	--	--	--	--	--
Cluster-5466.0	0	0	0	0.06	0.11	0.02	--	--	K19365 seipin | (RefSeq) seipin-1-like (A)	PREDICTED: seipin-1-like [Elaeis guineensis]	SEI1_ARATH RecName: Full=Seipin-1 {ECO:0000303|PubMed:26362606}; Short=AtSEIPIN1 {ECO:0000303|PubMed:26362606};	A0A2H3YG90_PHODC SubName: Full=seipin-1 {ECO:0000313|RefSeq:XP_008798345.1};	Uncharacterized conserved protein	GO:0005783,endoplasmic reticulum; GO:0005789,endoplasmic reticulum membrane; GO:0016021,integral component of membrane; GO:0006629,lipid metabolic process; GO:0034389,lipid droplet organization; GO:0019915,lipid storage; GO:0048316,seed development; GO:0010344,seed oilbody biogenesis	Putative adipose-regulatory protein (Seipin)
Cluster-12430.180924	0	0	0	0.71	0.19	1.49	--	--	K20721 reticulon-1 | (RefSeq) reticulon-like protein B1 (A)	reticulon-like protein B2 [Ananas comosus]	RTNLE_ARATH RecName: Full=Reticulon-like protein B5; Short=AtRTNLB5;	A0A2G5CQ28_AQUCA RecName: Full=Reticulon-like protein {ECO:0000256|RuleBase:RU363132};	Reticulon	GO:0005783,endoplasmic reticulum; GO:0005789,endoplasmic reticulum membrane; GO:0016021,integral component of membrane; GO:0005886,plasma membrane; GO:0080167,response to karrikin	Reticulon
Cluster-12430.181224	0	0	0	1.33	2.19	1.25	--	--	K10999 cellulose synthase A [EC:2.4.1.12] | (RefSeq) cellulose synthase A catalytic subunit 3 [UDP-forming]-like (A)	PREDICTED: cellulose synthase A catalytic subunit 3 [UDP-forming]	CESA8_ORYSJ RecName: Full=Probable cellulose synthase A catalytic subunit 8 [UDP-forming]; EC=2.4.1.12; AltName: Full=OsCesA8;	L0AUB4_POPTO RecName: Full=Cellulose synthase {ECO:0000256|RuleBase:RU361116}; EC=2.4.1.12 {ECO:0000256|RuleBase:RU361116};	--	GO:0005794,Golgi apparatus; GO:0016021,integral component of membrane; GO:0005886,plasma membrane; GO:0016760,cellulose synthase (UDP-forming) activity; GO:0016759,cellulose synthase activity; GO:0046872,metal ion binding; GO:0071555,cell wall organization; GO:0030244,cellulose biosynthetic process; GO:0009833,plant-type primary cell wall biogenesis	--
Cluster-12430.110870	0	0	0	1.19	1.92	0.44	--	--	--	hypothetical protein CCACVL1_21568 [Corchorus capsularis]	--	A0A1R3H4L0_COCAP SubName: Full=Uncharacterized protein {ECO:0000313|EMBL:OMO65271.1};	--	--	--
Cluster-12430.123108	0	0	0	6.19	1.81	0.29	--	--	--	--	--	--	--	--	--
Cluster-12430.61848	0	0	0	0.55	0.57	1.74	--	--	--	--	--	--	--	--	--
Cluster-12430.70803	0	0	0	0.96	23.73	0.43	--	--	--	uncharacterized protein LOC110110413 [Dendrobium catenatum]	--	A0A2I0XAI1_9ASPA SubName: Full=Uncharacterized protein {ECO:0000313|EMBL:PKU84923.1};	--	--	--
Cluster-12430.77975	0	0	0	17.52	51.72	8.61	--	--	--	--	--	--	--	--	--
Cluster-12430.12926	0	0	0	0.11	0.57	0.3	--	--	--	--	--	--	--	--	--
Cluster-12430.134035	0	0	0	0.35	0.31	0.55	--	--	K21866 ion channel POLLUX/CASTOR | (RefSeq) ion channel CASTOR-like (A)	PREDICTED: uncharacterized protein LOC109230093 [Nicotiana attenuata]	--	M1BBU9_SOLTU SubName: Full=Uncharacterized protein {ECO:0000313|EnsemblPlants:PGSC0003DMT400041710};	--	--	zinc-binding in reverse transcriptase
Cluster-12430.53947	0	0	0	0.09	0.08	0.06	--	--	K00799 glutathione S-transferase [EC:2.5.1.18] | (RefSeq) glutathione S-transferase F10 (A)	glutathione S-transferase [Dracaena cambodiana]	GSTFA_ARATH RecName: Full=Glutathione S-transferase F10; Short=AtGSTF10; EC=2.5.1.18; AltName: Full=AtGSTF4; AltName: Full=GST class-phi member 10; AltName: Full=Protein EARLY RESPONSE TO DEHYDRATION 13;	A0A173GPH8_9ASPA SubName: Full=Glutathione S-transferase {ECO:0000313|EMBL:ANH58195.1};	Glutathione S-transferase	GO:0048046,apoplast; GO:0005618,cell wall; GO:0009507,chloroplast; GO:0005737,cytoplasm; GO:0005829,cytosol; GO:0005886,plasma membrane; GO:0005773,vacuole; GO:0005507,copper ion binding; GO:0043295,glutathione binding; GO:0004364,glutathione transferase activity; GO:0006749,glutathione metabolic process; GO:0046686,response to cadmium ion; GO:0009414,response to water deprivation; GO:0009407,tox…	--
Cluster-49562.0	0	0	0	0.45	1.44	0.41	--	--	--	--	--	--	--	--	--
Cluster-12430.203710	0	0	0	0.21	0.27	0.36	--	--	--	--	--	--	--	--	--
Cluster-12430.192840	0	0	0	1	0.22	0.2	--	--	K03349 anaphase-promoting complex subunit 2 | (RefSeq) anaphase-promoting complex subunit 2 (A)	PREDICTED: anaphase-promoting complex subunit 2 [Elaeis guineensis]	APC2_ARATH RecName: Full=Anaphase-promoting complex subunit 2; AltName: Full=Cyclosome subunit 2;	A0A1U7ZX05_NELNU SubName: Full=LOW QUALITY PROTEIN: anaphase-promoting complex subunit 2-like {ECO:0000313|RefSeq:XP_010258287.1};	Anaphase-promoting complex (APC), subunit 2	GO:0005680,anaphase-promoting complex; GO:0005634,nucleus; GO:0005819,spindle; GO:0031625,ubiquitin protein ligase binding; GO:0007049,cell cycle; GO:0051301,cell division; GO:0009561,megagametogenesis; GO:0042787,NA	--
Cluster-12430.109081	0	0	0	0.12	0.05	0.16	--	--	--	PREDICTED: protein DETOXIFICATION 42-like [Elaeis guineensis]	DTX42_ARATH RecName: Full=Protein DETOXIFICATION 42 {ECO:0000303|PubMed:11739388}; Short=AtDTX42 {ECO:0000303|PubMed:11739388}; AltName: Full=Aluminum-activated citrate transporter {ECO:0000303|PubMed:18826429}; AltName: Full=AtMATE {ECO:0000303|PubMed:18826429}; AltName: Full=FRD-like protein {ECO:0000303|PubMed:12172022}; AltName: Full=Multidrug and toxic compound extrusion protein 42 {ECO:0000…	A0A2H3YQF2_PHODC RecName: Full=Protein DETOXIFICATION {ECO:0000256|RuleBase:RU004914}; AltName: Full=Multidrug and toxic compound extrusion protein {ECO:0000256|RuleBase:RU004914};	Uncharacterized membrane protein, predicted efflux pump	GO:0016021,integral component of membrane; GO:0005886,plasma membrane; GO:0015297,antiporter activity; GO:0015137,citrate transmembrane transporter activity; GO:0015238,drug transmembrane transporter activity; GO:0015746,citrate transport; GO:0010044,response to aluminum ion	--
Cluster-12430.60230	0	0	0	0.27	2	0.99	--	--	--	PREDICTED: uncharacterized protein LOC108984494 [Juglans regia]	--	A0A2I4DXY3_9ROSI SubName: Full=uncharacterized protein LOC108984494 {ECO:0000313|RefSeq:XP_018812021.1};	--	--	--
Cluster-12430.34937	0	0	0	0.23	0.24	0.21	--	--	K19026 spatacsin | (RefSeq) uncharacterized LOC107760795 (A)	uncharacterized protein LOC109838113 [Asparagus officinalis]	--	A5AI88_VITVI SubName: Full=Uncharacterized protein {ECO:0000313|EMBL:CAN71342.1};	FOG: Reverse transcriptase	--	--
Cluster-12430.158305	0	0	0	0.38	0.98	1.37	--	--	--	uncharacterized protein LOC111467547 [Cucurbita maxima]	--	A0A1U8AVP3_NELNU SubName: Full=uncharacterized protein LOC104608055 isoform X2 {ECO:0000313|RefSeq:XP_010272217.1};	--	--	--
Cluster-12430.168886	0	0	0	9.12	10.77	9	--	--	--	--	--	--	--	--	--
Cluster-12430.22380	0	0	0	0.47	0.5	0.6	--	--	--	--	--	--	--	--	Conserved region of Rad21 / Rec8 like protein
Cluster-12430.89000	0	0	0	39.21	26.26	12.47	--	--	K00365 urate oxidase [EC:1.7.3.3] | (RefSeq) uricase (A)	PREDICTED: uricase [Elaeis guineensis]	URIC_ARATH RecName: Full=Uricase; EC=1.7.3.3; AltName: Full=Nodulin-35 homolog; AltName: Full=Urate oxidase;	M7ZDA7_TRIUA RecName: Full=Uricase {ECO:0000256|PIRNR:PIRNR000241}; EC=1.7.3.3 {ECO:0000256|PIRNR:PIRNR000241}; AltName: Full=Urate oxidase {ECO:0000256|PIRNR:PIRNR000241};	Uricase (urate oxidase)	GO:0005777,peroxisome; GO:0004846,urate oxidase activity; GO:0007031,peroxisome organization; GO:0006144,purine nucleobase metabolic process; GO:0019628,urate catabolic process	Uricase
Cluster-12430.19798	0	0	0	0.59	1.94	1.66	--	--	K12598 ATP-dependent RNA helicase DOB1 [EC:3.6.4.13] | (RefSeq) DExH-box ATP-dependent RNA helicase DExH10-like (A)	Uncharacterized protein TCM_004053 [Theobroma cacao]	--	A0A061DNS1_THECC SubName: Full=Uncharacterized protein {ECO:0000313|EMBL:EOX94469.1};	FOG: Reverse transcriptase	--	Reverse transcriptase (RNA-dependent DNA polymerase)
Cluster-12430.188107	0	0	0	0.42	0.67	0.15	HB-HD-ZIP	--	K09338 homeobox-leucine zipper protein | (RefSeq) homeobox-leucine zipper protein HOX11 (A)	homeobox-leucine zipper protein HOX11 [Arachis duranensis]	HAT14_ARATH RecName: Full=Homeobox-leucine zipper protein HAT14; AltName: Full=Homeodomain-leucine zipper protein HAT14; Short=HD-ZIP protein 14;	A0A2H3ZP41_PHODC SubName: Full=homeobox-leucine zipper protein HOX11-like {ECO:0000313|RefSeq:XP_017698192.1};	Transcription factor HEX, contains HOX and HALZ domains	GO:0005634,nucleus; GO:0003700,DNA-binding transcription factor activity; GO:0043565,sequence-specific DNA binding; GO:0006351,transcription, DNA-templated	Homeodomain
Cluster-12430.85389	0	0	0	2.43	2	1.14	--	--	--	--	--	--	--	--	--
Cluster-12430.161658	0	0	0	0.25	1.29	0.83	--	--	--	--	--	--	--	--	--
Cluster-12430.184147	0	0	0	0.86	1.82	1.17	--	--	--	--	--	--	--	--	--
Cluster-12430.81833	0	0	0	0.71	0.38	0.97	--	--	--	--	--	--	--	--	--
Cluster-12430.63749	0	0	0	0.08	0.28	0.07	--	--	K15078 structure-specific endonuclease subunit SLX1 [EC:3.6.1.-] | (RefSeq) putative disease resistance protein RGA3 (A)	PREDICTED: putative disease resistance protein RGA1 [Phoenix dactylifera]	RGA2_SOLBU RecName: Full=Disease resistance protein RGA2; AltName: Full=Blight resistance protein RPI; AltName: Full=RGA2-blb;	A0A2H3ZNU5_PHODC SubName: Full=putative disease resistance protein RGA1 {ECO:0000313|RefSeq:XP_017698069.1};	Apoptotic ATPase	GO:0043531,ADP binding; GO:0005524,ATP binding; GO:0006952,defense response	NB-ARC domain
Cluster-7476.1	0	0	0	0.3	0.15	0.13	--	--	--	--	--	--	--	--	--
Cluster-32388.0	0	0	0	0.86	0.67	0.58	--	--	K00799 glutathione S-transferase [EC:2.5.1.18] | (RefSeq) glutathione S-transferase U17-like (A)	PREDICTED: glutathione S-transferase U17-like [Phoenix dactylifera]	--	A0A2H3YT39_PHODC SubName: Full=glutathione S-transferase U17-like {ECO:0000313|RefSeq:XP_008803091.1};	--	GO:0016740,transferase activity	--
Cluster-12430.124330	0	0	0	0.08	0.09	0.09	--	--	K05607 methylglutaconyl-CoA hydratase [EC:4.2.1.18] | (RefSeq) probable enoyl-CoA hydratase 2, mitochondrial (A)	PREDICTED: probable enoyl-CoA hydratase 2, mitochondrial isoform X1 [Phoenix dactylifera]	ECH2M_ARATH RecName: Full=Probable enoyl-CoA hydratase 2, mitochondrial {ECO:0000305}; EC=4.2.1.17 {ECO:0000305}; Flags: Precursor;	A0A2H3YHB4_PHODC SubName: Full=probable enoyl-CoA hydratase 2, mitochondrial isoform X1 {ECO:0000313|RefSeq:XP_008798799.1};	Enoyl-CoA hydratase	GO:0005739,mitochondrion; GO:0004300,enoyl-CoA hydratase activity; GO:0008233,peptidase activity; GO:0006635,fatty acid beta-oxidation	Enoyl-CoA hydratase/isomerase
Cluster-11904.0	0	0	0	0.14	0.14	0.25	--	--	--	--	--	--	--	--	--
Cluster-12430.181036	0	0	0	0.61	1.22	0.13	--	--	--	--	--	--	--	--	--
Cluster-12430.125812	0	0	0	0.13	0.36	0.42	--	--	K06630 14-3-3 protein epsilon | (RefSeq) 14-3-3-like protein B isoform X1 (A)	hypothetical protein GLYMA_04G099900 [Glycine max]	1433_OENEH RecName: Full=14-3-3-like protein;	I1JVC1_SOYBN SubName: Full=Uncharacterized protein {ECO:0000313|EMBL:KRH62316.1, ECO:0000313|EnsemblPlants:GLYMA04G10820.3};	Multifunctional chaperone (14-3-3 family)	GO:0019904,protein domain specific binding	14-3-3 protein
Cluster-12430.152152	0	0	0	0.09	0.87	0.55	--	--	K05750 NCK-associated protein 1 | (RefSeq) probable protein NAP1 (A)	PREDICTED: probable protein NAP1 [Elaeis guineensis]	NCKP1_ORYSJ RecName: Full=Probable protein NAP1; AltName: Full=NAP of plants; AltName: Full=Nck-associated protein 1; AltName: Full=P125Nap1;	A0A2H3ZR95_PHODC SubName: Full=probable protein NAP1 {ECO:0000313|RefSeq:XP_017698967.1};	Membrane-associated hematopoietic protein	--	Membrane-associated apoptosis protein
Cluster-12430.11111	0	0	0	0.45	0.24	0.82	--	--	--	--	--	--	--	--	--
Cluster-12430.208897	0	0	0	16.91	8.81	0.38	--	--	--	PREDICTED: uncharacterized protein LOC103978536 [Musa acuminata subsp. malaccensis]	--	M0TUE8_MUSAM SubName: Full=Uncharacterized protein {ECO:0000313|EnsemblPlants:GSMUA_Achr8P28450_001};	--	--	--
Cluster-12430.174435	0	0	0	0.2	0.32	0.7	--	--	K07418 cytochrome P450 family 2 subfamily J [EC:1.14.14.1] | (RefSeq) cytochrome P450 71A1-like (A)	PREDICTED: cytochrome P450 71A1-like isoform X1 [Elaeis guineensis]	C71A1_PERAE RecName: Full=Cytochrome P450 71A1; EC=1.14.-.-; AltName: Full=ARP-2; AltName: Full=CYPLXXIA1;	A0A2H3X740_PHODC SubName: Full=cytochrome P450 71A1-like {ECO:0000313|RefSeq:XP_008779328.2};	Cytochrome P450 CYP2 subfamily	GO:0005789,endoplasmic reticulum membrane; GO:0016021,integral component of membrane; GO:0031090,organelle membrane; GO:0020037,heme binding; GO:0005506,iron ion binding; GO:0004497,monooxygenase activity; GO:0016705,oxidoreductase activity, acting on paired donors, with incorporation or reduction of molecular oxygen; GO:0009835,fruit ripening	Cytochrome P450
Cluster-12430.15101	0	0	0	0.19	6.38	2.91	--	--	K22418 11beta/17beta-hydroxysteroid dehydrogenase [EC:1.1.1.146 1.1.1.-] | (RefSeq) 11-beta-hydroxysteroid dehydrogenase 1B-like (A)	11-beta-hydroxysteroid dehydrogenase 1B-like [Asparagus officinalis]	HSD1A_ARATH RecName: Full=11-beta-hydroxysteroid dehydrogenase 1A; EC=1.1.1.146; AltName: Full=17-beta-hydroxysteroid dehydrogenase 1A; EC=1.1.1.-; AltName: Full=Hydroxysteroid dehydrogenase 1; Short=AtHSD1;	A0A2I0AMW4_9ASPA SubName: Full=11-beta-hydroxysteroid dehydrogenase 1B {ECO:0000313|EMBL:PKA56918.1}; EC=1.1.-.- {ECO:0000313|EMBL:PKA56918.1};	Predicted dehydrogenase	GO:0016021,integral component of membrane; GO:0005811,lipid droplet; GO:0070524,11-beta-hydroxysteroid dehydrogenase (NADP+) activity; GO:0006694,steroid biosynthetic process	--
Cluster-12430.176131	0	0	0	0.92	0.28	0.53	--	--	--	--	--	--	--	--	--
Cluster-12430.177416	0	0	0	0.08	0.09	0.13	--	--	--	--	--	--	--	--	--
Cluster-9422.1	0	0	0	0.4	1.29	0.74	--	--	--	--	--	--	--	--	--
Cluster-12430.16084	0	0	0	0.24	0.4	0.19	--	--	--	--	--	--	--	--	--
Cluster-12430.155282	0	0	0	1.53	0.79	2.81	--	--	--	--	--	--	--	--	--
Cluster-12430.164396	0	0	0	0.08	0.03	0.11	--	MT	--	histone-lysine N-methyltransferase ATX4-like isoform X1 [Phalaenopsis equestris]	ATX4_ARATH RecName: Full=Histone-lysine N-methyltransferase ATX4; EC=2.1.1.43; AltName: Full=Protein SET DOMAIN GROUP 16; AltName: Full=Trithorax-homolog protein 4; Short=TRX-homolog protein 4; Short=Trithorax 4;	A0A1U8AFZ8_NELNU RecName: Full=Histone-lysine N-methyltransferase {ECO:0000256|PROSITE-ProRule:PRU00899, ECO:0000256|SAAS:SAAS00591749}; EC=2.1.1.43 {ECO:0000256|PROSITE-ProRule:PRU00899, ECO:0000256|SAAS:SAAS00591749};	Histone H3 (Lys4) methyltransferase complex, subunit SET1 and related methyltransferases	GO:0005634,nucleus; GO:0018024,histone-lysine N-methyltransferase activity; GO:0046872,metal ion binding; GO:0051571,positive regulation of histone H3-K4 methylation	--
Cluster-12430.3960	0	0	0	0.3	1.38	0.4	--	--	--	--	--	--	--	--	--
Cluster-12430.48234	0	0	0	0.17	0.18	0.16	--	--	--	--	--	--	--	--	--
Cluster-12430.43118	0	0	0	13.35	11.67	10.95	--	--	K15287 solute carrier family 35, member F1/2 | (RefSeq) solute carrier family 35 member F1-like (A)	PREDICTED: solute carrier family 35 member F1-like [Elaeis guineensis]	--	A0A1D1YTK6_9ARAE SubName: Full=Solute carrier family 35 member F2 {ECO:0000313|EMBL:JAT57954.1};	Predicted membrane protein	GO:0016021,integral component of membrane; GO:0022857,transmembrane transporter activity	Solute carrier family 35
Cluster-12430.81269	0	0	0	0.5	0.68	1.35	--	--	--	--	--	--	--	--	--
Cluster-12430.24539	0	0	0	0.15	0.47	0.27	--	--	--	--	--	--	--	--	--
Cluster-38774.0	0	0	0	0.14	0.14	0.12	--	--	--	--	--	--	--	--	--
Cluster-12430.13934	0	0	0	0.15	0.75	0.13	--	--	--	--	--	--	--	--	--
Cluster-12430.88838	0	0	0	0.49	0.36	0.19	--	--	--	--	--	--	--	--	--
Cluster-12430.104727	0	0	0	0.85	0.59	0.26	--	--	--	PREDICTED: F-box protein At5g49610-like [Musa acuminata subsp. malaccensis]	--	M0SUR5_MUSAM SubName: Full=Uncharacterized protein {ECO:0000313|EnsemblPlants:GSMUA_Achr5P01360_001};	--	--	--
Cluster-9638.0	0	0	0	0.63	0.86	0.56	--	--	--	--	--	--	--	--	--
Cluster-12430.133662	0	0	0	2.05	4.44	3.95	--	--	--	PREDICTED: uncharacterized protein LOC105043695 isoform X1 [Elaeis guineensis]	OFT30_ARATH RecName: Full=O-fucosyltransferase 30 {ECO:0000305}; Short=O-FucT-30 {ECO:0000305}; EC=2.4.1.- {ECO:0000305}; AltName: Full=O-fucosyltransferase family protein {ECO:0000312|EMBL:ARJ31443.1};	A0A199V3F2_ANACO SubName: Full=Uncharacterized protein {ECO:0000313|EMBL:OAY71584.1};	--	GO:0005768,endosome; GO:0005794,Golgi apparatus; GO:0016021,integral component of membrane; GO:0005802,trans-Golgi network; GO:0016757,transferase activity, transferring glycosyl groups; GO:0006004,fucose metabolic process; GO:0006486,protein glycosylation	GDP-fucose protein O-fucosyltransferase
Cluster-12430.121851	0	0	0	6.17	0.32	0.23	--	--	K14504 xyloglucan:xyloglucosyl transferase TCH4 [EC:2.4.1.207] | (RefSeq) probable xyloglucan endotransglucosylase/hydrolase protein 23 (A)	PREDICTED: probable xyloglucan endotransglucosylase/hydrolase protein 23 [Elaeis guineensis]	XTH23_ARATH RecName: Full=Probable xyloglucan endotransglucosylase/hydrolase protein 23; Short=At-XTH23; Short=XTH-23; EC=2.4.1.207; Flags: Precursor;	A0A287UX29_HORVV RecName: Full=Xyloglucan endotransglucosylase/hydrolase {ECO:0000256|RuleBase:RU361120}; EC=2.4.1.207 {ECO:0000256|RuleBase:RU361120};	--	GO:0048046,apoplast; GO:0005618,cell wall; GO:0005794,Golgi apparatus; GO:0004553,hydrolase activity, hydrolyzing O-glycosyl compounds; GO:0016762,xyloglucan:xyloglucosyl transferase activity; GO:0042546,cell wall biogenesis; GO:0071555,cell wall organization; GO:0010411,xyloglucan metabolic process	--
Cluster-39713.0	0	0	0	0.74	0.13	0.11	--	--	--	--	--	--	--	--	--
Cluster-12430.204544	0	0	0	0.45	0.57	0.4	--	--	--	PREDICTED: uncharacterized protein LOC105047215 [Elaeis guineensis]	--	A0A1D1Y4C9_9ARAE SubName: Full=Putative lipoprotein MPN_097 {ECO:0000313|EMBL:JAT49504.1};	--	GO:0016021,integral component of membrane	--
Cluster-12430.104037	0	0	0	8.74	4.38	0.93	--	--	K00020 3-hydroxyisobutyrate dehydrogenase [EC:1.1.1.31] | (RefSeq) 6-phosphogluconate dehydrogenase-like protein (A)	PREDICTED: protein EXORDIUM-like 2 [Phoenix dactylifera]	EXOL2_ARATH RecName: Full=Protein EXORDIUM-like 2; Flags: Precursor;	A0A2H3Z4B9_PHODC SubName: Full=protein EXORDIUM-like 2 {ECO:0000313|RefSeq:XP_008807998.1};	--	GO:0048046,apoplast; GO:0005618,cell wall; GO:0005829,cytosol; GO:0005615,extracellular space; GO:0005794,Golgi apparatus; GO:0009505,plant-type cell wall; GO:0009506,plasmodesma	--
Cluster-12430.193473	0	0	0	0.18	1.11	0.97	--	--	--	--	--	--	--	--	--
Cluster-12430.146476	0	0	0	1.1	0.28	0.37	--	--	K19892 glucan endo-1,3-beta-glucosidase 4 [EC:3.2.1.39] | (RefSeq) glucan endo-1,3-beta-glucosidase 4 (A)	glucan endo-1,3-beta-glucosidase 13 [Dendrobium catenatum]	E134_ARATH RecName: Full=Glucan endo-1,3-beta-glucosidase 4; EC=3.2.1.39; AltName: Full=(1->3)-beta-glucan endohydrolase 4; Short=(1->3)-beta-glucanase 4; AltName: Full=Beta-1,3-endoglucanase 4; Short=Beta-1,3-glucanase 4; Flags: Precursor;	A0A2I0V7U5_9ASPA SubName: Full=Glucan endo-1,3-beta-glucosidase 4 {ECO:0000313|EMBL:PKU59471.1};	--	GO:0031225,anchored component of membrane; GO:0046658,anchored component of plasma membrane; GO:0005886,plasma membrane; GO:0042973,glucan endo-1,3-beta-D-glucosidase activity; GO:0004553,hydrolase activity, hydrolyzing O-glycosyl compounds; GO:0030247,polysaccharide binding; GO:0005975,carbohydrate metabolic process; GO:0006952,defense response	X8 domain
Cluster-12430.9892	0	0	0	0.11	0.05	0.09	--	--	K17609 nucleoredoxin [EC:1.8.1.8] | (RefSeq) hypothetical protein (A)	U-box domain-containing protein 52-like [Ananas comosus]	PUB51_ARATH RecName: Full=U-box domain-containing protein 51; AltName: Full=Plant U-box protein 51; Includes: RecName: Full=E3 ubiquitin ligase; EC=2.3.2.27; AltName: Full=RING-type E3 ubiquitin transferase {ECO:0000305}; Includes: RecName: Full=Serine/threonine-protein kinase; EC=2.7.11.-;	A0A2I0B793_9ASPA SubName: Full=U-box domain-containing protein 52 {ECO:0000313|EMBL:PKA63650.1};	Serine/threonine protein kinase	GO:0009507,chloroplast; GO:0005886,plasma membrane; GO:0005524,ATP binding; GO:0004674,protein serine/threonine kinase activity; GO:0004842,ubiquitin-protein transferase activity	Universal stress protein family
Cluster-12430.194676	0	0	0	0.02	0.09	0.03	--	--	--	--	--	--	--	--	--
Cluster-12430.183455	0	0	0	1.31	0.79	0.23	--	--	K09419 heat shock transcription factor, other eukaryote | (RefSeq) heat shock factor protein HSF30-like (A)	PREDICTED: heat shock factor protein HSF30-like [Phoenix dactylifera]	HFA6B_ARATH RecName: Full=Heat stress transcription factor A-6b; Short=AtHsfA6b; AltName: Full=AtHsf-07;	A0A2H3WXF1_PHODC SubName: Full=heat shock factor protein HSF30-like {ECO:0000313|RefSeq:XP_008775152.1};	Heat shock transcription factor	GO:0005737,cytoplasm; GO:0005634,nucleus; GO:0003700,DNA-binding transcription factor activity; GO:0043565,sequence-specific DNA binding; GO:0006351,transcription, DNA-templated	--
Cluster-12430.169821	0	0	0	0.9	0.49	0.42	--	--	K20069 adaptin ear-binding coat-associated protein 1/2 | (RefSeq) uncharacterized protein At1g03900-like (A)	PREDICTED: LOW QUALITY PROTEIN: serine/threonine-protein kinase tricorner [Elaeis guineensis]	Y1390_ARATH RecName: Full=Uncharacterized protein At1g03900;	C5WYH0_SORBI SubName: Full=Uncharacterized protein {ECO:0000313|EMBL:EER94087.1};	Uncharacterized conserved protein	GO:0016020,membrane; GO:0042626,ATPase activity, coupled to transmembrane movement of substances; GO:0006897,endocytosis	Protein of unknown function (DUF1681)
Cluster-12430.135757	0	0	0	0.76	3.79	1.73	--	--	--	PREDICTED: probable membrane-associated kinase regulator 6 [Elaeis guineensis]	--	A0A2H3YU66_PHODC SubName: Full=probable membrane-associated kinase regulator 6 {ECO:0000313|RefSeq:XP_008803934.1};	--	GO:0016301,kinase activity	--
Cluster-12430.202759	0	0	0	0.16	0.16	0.69	--	--	--	--	--	--	--	--	--
Cluster-22659.0	0	0	0	0.62	0.21	0.18	--	--	--	--	--	--	--	--	--
Cluster-32349.0	0	0	0	2.76	1.14	0.55	--	--	--	--	--	--	--	--	--
Cluster-53701.0	0	0	0	0.08	0.08	0.07	--	--	--	--	--	--	--	--	--
Cluster-12430.180626	0	0	0	0.34	0.36	1.23	--	--	--	--	--	--	--	--	--
Cluster-12430.150878	0	0	0	0.14	0.28	0.1	--	--	--	--	--	--	--	--	--
Cluster-12430.208315	0	0	0	0.1	0.05	0.3	--	--	--	--	--	--	--	--	--
Cluster-12430.192395	0	0	0	0.73	0.12	0.11	--	--	--	--	--	--	--	--	--
Cluster-12430.37877	0	0	0	0.14	0.42	0.61	--	--	--	--	--	--	--	--	--
Cluster-12430.17754	0	0	0	0.11	0.05	0.22	--	CHS	K00660 chalcone synthase [EC:2.3.1.74] | (RefSeq) chalcone synthase G-like (A)	hypothetical protein VITISV_038270 [Vitis vinifera]	--	A5C0J2_VITVI SubName: Full=Uncharacterized protein {ECO:0000313|EMBL:CAN64073.1};	FOG: Transposon-encoded proteins with TYA, reverse transcriptase, integrase domains in various combinations	GO:0003676,nucleic acid binding; GO:0008270,zinc ion binding; GO:0015074,DNA integration	--
Cluster-12430.83765	0	0	0	25.31	22.29	21.72	--	--	K15287 solute carrier family 35, member F1/2 | (RefSeq) solute carrier family 35 member F1-like (A)	PREDICTED: solute carrier family 35 member F1-like [Elaeis guineensis]	--	A0A1D1YTK6_9ARAE SubName: Full=Solute carrier family 35 member F2 {ECO:0000313|EMBL:JAT57954.1};	Predicted membrane protein	GO:0016021,integral component of membrane; GO:0022857,transmembrane transporter activity	--
Cluster-12430.164521	0	0	0	1.14	0.42	0.88	--	--	K15283 solute carrier family 35, member E1 | (RefSeq) glucose-6-phosphate/phosphate translocator 2, chloroplastic-like (A)	PREDICTED: glucose-6-phosphate/phosphate translocator 2, chloroplastic-like [Elaeis guineensis]	GPT2_ARATH RecName: Full=Glucose-6-phosphate/phosphate translocator 2, chloroplastic; Flags: Precursor;	I1M6U7_SOYBN SubName: Full=Uncharacterized protein {ECO:0000313|EMBL:KRH14442.1, ECO:0000313|EnsemblPlants:GLYMA14G02930.1};	Glucose-6-phosphate/phosphate and phosphoenolpyruvate/phosphate antiporter	GO:0031969,chloroplast membrane; GO:0016021,integral component of membrane; GO:0005774,vacuolar membrane; GO:0015152,glucose-6-phosphate transmembrane transporter activity; GO:0005315,inorganic phosphate transmembrane transporter activity; GO:0015120,phosphoglycerate transmembrane transporter activity; GO:0071917,triose-phosphate transmembrane transporter activity; GO:0015760,glucose-6-phosphate …	Triose-phosphate Transporter family
Cluster-12430.733	0	0	0	0.36	0.48	0.32	--	--	--	--	--	--	--	--	--
Cluster-12430.35252	0	0	0	1.3	0.02	0.54	--	--	--	--	--	--	--	--	--
Cluster-12430.119864	0	0	0	139.75	77.52	67.71	--	CHS	K00660 chalcone synthase [EC:2.3.1.74] | (RefSeq) chalcone synthase 3 (A)	chalcone synthase [Lilium hybrid cultivar]	CHS3_RUTGR RecName: Full=Chalcone synthase 3; EC=2.3.1.74; AltName: Full=Naringenin-chalcone synthase 3;	E1B2R8_9LILI SubName: Full=Chalcone synthase {ECO:0000313|EMBL:ADM86717.1};	--	GO:0016210,naringenin-chalcone synthase activity; GO:0009813,flavonoid biosynthetic process	Chalcone and stilbene synthases, N-terminal domain
Cluster-12430.48335	0	0	0	0.54	0.28	0.49	--	--	--	--	--	--	--	--	--
Cluster-12430.46395	0	0	0	0.28	1.41	0.41	--	--	K02218 casein kinase 1 [EC:2.7.11.1] | (RefSeq) casein kinase I isoform X1 (A)	PREDICTED: casein kinase I isoform X1 [Daucus carota subsp. sativus]	CKL12_ARATH RecName: Full=Casein kinase 1-like protein 12 {ECO:0000305}; EC=2.7.11.1 {ECO:0000305}; AltName: Full=Protein CASEIN KINASE I-LIKE 12 {ECO:0000303|PubMed:16126836};	--	Casein kinase (serine/threonine/tyrosine protein kinase)	GO:0005737,cytoplasm; GO:0005634,nucleus; GO:0005524,ATP binding; GO:0004674,protein serine/threonine kinase activity; GO:0006897,endocytosis; GO:0018105,peptidyl-serine phosphorylation; GO:0008360,regulation of cell shape	--
Cluster-12430.89796	0	0	0	0.16	0.32	0.14	--	--	K02210 DNA replication licensing factor MCM7 [EC:3.6.4.12] | (RefSeq) DNA replication licensing factor MCM7 (A)	DNA replication licensing factor MCM7 [Asparagus officinalis]	MCM7_ORYSI RecName: Full=DNA replication licensing factor MCM7; EC=3.6.4.12; AltName: Full=Minichromosome maintenance protein 7;	A0A2H3Z5E4_PHODC RecName: Full=DNA helicase {ECO:0000256|SAAS:SAAS00536514}; EC=3.6.4.12 {ECO:0000256|SAAS:SAAS00536514};	DNA replication licensing factor, MCM7 component	GO:0005737,cytoplasm; GO:0042555,MCM complex; GO:0000347,THO complex; GO:0005524,ATP binding; GO:0003677,DNA binding; GO:0003678,DNA helicase activity; GO:0007049,cell cycle; GO:0006270,DNA replication initiation	--
Cluster-12430.91470	0	0	0	1.06	0.34	0.35	--	--	K10728 topoisomerase (DNA) II binding protein 1 | (RefSeq) DNA topoisomerase 2-binding protein 1-A (A)	PREDICTED: uncharacterized protein LOC103709336 isoform X1 [Phoenix dactylifera]	--	A0A2H3Y402_PHODC SubName: Full=uncharacterized protein LOC103709336 isoform X1 {ECO:0000313|RefSeq:XP_008792855.1, ECO:0000313|RefSeq:XP_008792857.1};	--	--	twin BRCT domain
Cluster-12430.73299	0	0	0	1.53	0.41	0.7	--	--	--	--	--	--	--	--	--
Cluster-12430.95442	0	0	0	4.84	2.08	0.09	--	--	K03847 alpha-1,6-mannosyltransferase [EC:2.4.1.260] | (RefSeq) dol-P-Man:Man(7)GlcNAc(2)-PP-Dol alpha-1,6-mannosyltransferase (A)	PREDICTED: dol-P-Man:Man(7)GlcNAc(2)-PP-Dol alpha-1,6-mannosyltransferase isoform X1 [Phoenix dactylifera]	ALG12_ARATH RecName: Full=Dol-P-Man:Man(7)GlcNAc(2)-PP-Dol alpha-1,6-mannosyltransferase; EC=2.4.1.260; AltName: Full=Alpha-1,6-mannosyltransferase ALG12; AltName: Full=Asparagine-linked glycosylation protein 12; AltName: Full=EMS-mutagenized BRI1 suppressor 4;	A0A2H3XMV4_PHODC RecName: Full=Mannosyltransferase {ECO:0000256|RuleBase:RU363075}; EC=2.4.1.- {ECO:0000256|RuleBase:RU363075};	FOG: PPR repeat	GO:0005783,endoplasmic reticulum; GO:0005789,endoplasmic reticulum membrane; GO:0016021,integral component of membrane; GO:0052917,dol-P-Man:Man(7)GlcNAc(2)-PP-Dol alpha-1,6-mannosyltransferase activity; GO:0006487,protein N-linked glycosylation; GO:0030433,ubiquitin-dependent ERAD pathway	--
Cluster-12430.122460	0	0	0	2.64	0.49	2.32	--	--	K05894 12-oxophytodienoic acid reductase [EC:1.3.1.42] | (RefSeq) 12-oxophytodienoate reductase 7 (A)	12-oxophytodienoic acid reductase 3, partial [Lilium hybrid division VII]	OPR7_ORYSJ RecName: Full=12-oxophytodienoate reductase 7; EC=1.3.1.42; AltName: Full=12-oxophytodienoate-10,11-reductase 7; Short=OPDA-reductase 7; Short=OsOPR7;	A0A1V0E4B0_9LILI SubName: Full=12-oxophytodienoic acid reductase 3 {ECO:0000313|EMBL:ARB08609.1}; Flags: Fragment;	NADH:flavin oxidoreductase/12-oxophytodienoate reductase	GO:0005777,peroxisome; GO:0016629,12-oxophytodienoate reductase activity; GO:0010181,FMN binding; GO:0009695,jasmonic acid biosynthetic process; GO:0031408,oxylipin biosynthetic process; GO:0009620,response to fungus; GO:0010193,response to ozone; GO:0048443,stamen development	NADH:flavin oxidoreductase / NADH oxidase family
Cluster-12430.96511	0	0	0	1.86	2.3	4.52	--	--	K14638 solute carrier family 15 (peptide/histidine transporter), member 3/4 | (RefSeq) protein NRT1/ PTR FAMILY 8.2-like isoform X1 (A)	major facilitator superfamily protein, partial [Lilium brownii]	PTR49_ARATH RecName: Full=Protein NRT1/ PTR FAMILY 6.1; Short=AtNPF6.1;	A0A097PNS4_9LILI SubName: Full=Major facilitator superfamily protein {ECO:0000313|EMBL:AIU49669.1}; Flags: Fragment;	H+/oligopeptide symporter	GO:0016021,integral component of membrane; GO:0022857,transmembrane transporter activity; GO:0006857,oligopeptide transport	POT family
Cluster-12430.185884	0	0	0	0.52	0.16	0.17	--	--	--	--	--	--	--	--	--
Cluster-12430.108121	0	0	0	0.25	1.56	0.23	--	--	--	--	--	--	--	--	--
Cluster-12430.119865	0	0	0	135.25	29.3	26.01	--	CHS	K00660 chalcone synthase [EC:2.3.1.74] | (RefSeq) chalcone synthase 1 (A)	chalcone synthase [Lilium hybrid cultivar]	CHS2_MAIZE RecName: Full=Chalcone synthase C2; EC=2.3.1.74; AltName: Full=Naringenin-chalcone synthase C2;	D0EFL8_9LILI SubName: Full=Chalcone synthase {ECO:0000313|EMBL:ACX31605.1};	--	GO:0016210,naringenin-chalcone synthase activity; GO:0009813,flavonoid biosynthetic process	Chalcone and stilbene synthases, N-terminal domain
Cluster-12430.171627	0	0	0	3.07	12.25	0.85	--	--	--	--	--	--	--	--	--
Cluster-12430.30223	0	0	0	0.5	0.61	0.13	--	--	--	--	--	--	--	--	--
Cluster-12430.116019	0	0	0	60.93	28.91	36.67	--	--	K22794 flavonol-3-O-glucoside/galactoside glucosyltransferase [EC:2.4.1.239 2.4.1.-] | (RefSeq) anthocyanidin 3-O-glucoside 2''-O-glucosyltransferase-like (A)	UDP-glycosyltransferase 79B29 [Camellia sinensis]	FG2KO_SOYBN RecName: Full=UDP-glycosyltransferase 79A6 {ECO:0000303|PubMed:24072327}; EC=2.4.1.159 {ECO:0000305}; AltName: Full=Flavonol 3-O-glucoside (1->6) rhamnosyltransferase {ECO:0000303|PubMed:24072327}; Short=GmF3G6"Rt-a {ECO:0000303|PubMed:24072327};	A0A0X9FL81_CAMSI SubName: Full=UDP-glycosyltransferase 79B29 {ECO:0000313|EMBL:ALO19882.1};	--	GO:0043231,intracellular membrane-bounded organelle; GO:0047230,flavonol-3-O-glucoside L-rhamnosyltransferase activity; GO:0080043,quercetin 3-O-glucosyltransferase activity; GO:0080044,quercetin 7-O-glucosyltransferase activity; GO:0008152,metabolic process	--
Cluster-12430.197041	0	0	0	0.34	0.37	0.32	--	--	--	--	--	--	--	--	--
Cluster-12430.58483	0	0	0	2.07	2.41	12.1	--	--	K09458 3-oxoacyl-[acyl-carrier-protein] synthase II [EC:2.3.1.179] | (RefSeq) 3-oxoacyl-[acyl-carrier-protein] synthase II, chloroplastic-like isoform X1 (A)	Zinc finger, CCHC-type [Parasponia andersonii]	POLX_TOBAC RecName: Full=Retrovirus-related Pol polyprotein from transposon TNT 1-94; Includes: RecName: Full=Protease; EC=3.4.23.-; Includes: RecName: Full=Reverse transcriptase; EC=2.7.7.49; Includes: RecName: Full=Endonuclease;	A5AHK1_VITVI SubName: Full=Uncharacterized protein {ECO:0000313|EMBL:CAN71313.1};	FOG: Transposon-encoded proteins with TYA, reverse transcriptase, integrase domains in various combinations	GO:0004190,aspartic-type endopeptidase activity; GO:0004519,endonuclease activity; GO:0003676,nucleic acid binding; GO:0003964,RNA-directed DNA polymerase activity; GO:0008270,zinc ion binding; GO:0015074,DNA integration	--
Cluster-12430.184439	0	0	0	0.08	0.33	0.15	--	--	--	uncharacterized protein LOC107465779 [Arachis duranensis]	--	A5AKE1_VITVI SubName: Full=Uncharacterized protein {ECO:0000313|EMBL:CAN66829.1};	--	GO:0005634,nucleus; GO:0003676,nucleic acid binding; GO:0008270,zinc ion binding	--
Cluster-12430.165019	0	0	0	98.3	72.36	82.51	MYB-related	--	K09422 transcription factor MYB, plant | (RefSeq) transcription factor MYB3-like (A)	PREDICTED: transcription factor MYB3-like [Glycine max]	MYB3_ARATH RecName: Full=Transcription factor MYB3; AltName: Full=Myb-related protein 3; Short=AtMYB3;	K7N0Q3_SOYBN SubName: Full=Uncharacterized protein {ECO:0000313|EMBL:KRG89277.1, ECO:0000313|EnsemblPlants:GLYMA20G01610.2};	Transcription factor, Myb superfamily	GO:0005634,nucleus; GO:0003700,DNA-binding transcription factor activity; GO:0000981,DNA-binding transcription factor activity, RNA polymerase II-specific; GO:0043565,sequence-specific DNA binding; GO:0001135,RNA polymerase II transcription regulator recruiting activity; GO:0044212,transcription regulatory region DNA binding; GO:0030154,cell differentiation; GO:0009800,cinnamic acid biosynthetic …	--
Cluster-12430.168208	0	0	0	3.47	2	1.68	--	--	--	--	--	--	--	--	--
Cluster-12430.71186	0	0	0	0.89	0.01	0.61	--	--	--	--	--	--	--	--	--
Cluster-12430.23906	0	0	0	0.35	0.18	0.31	--	--	--	hypothetical protein CRG98_047123 [Punica granatum]	POLX_TOBAC RecName: Full=Retrovirus-related Pol polyprotein from transposon TNT 1-94; Includes: RecName: Full=Protease; EC=3.4.23.-; Includes: RecName: Full=Reverse transcriptase; EC=2.7.7.49; Includes: RecName: Full=Endonuclease;	A0A2I0HMG3_PUNGR SubName: Full=Uncharacterized protein {ECO:0000313|EMBL:PKI32486.1};	FOG: Transposon-encoded proteins with TYA, reverse transcriptase, integrase domains in various combinations	GO:0004190,aspartic-type endopeptidase activity; GO:0004519,endonuclease activity; GO:0003676,nucleic acid binding; GO:0003964,RNA-directed DNA polymerase activity; GO:0008270,zinc ion binding; GO:0015074,DNA integration	--
Cluster-12430.23601	0	0	0	5.87	1.69	1.42	--	--	--	--	--	--	--	--	--
Cluster-37370.0	0	0	0	0.64	2.13	0.6	--	--	--	--	--	--	--	--	--
Cluster-12430.87182	0	0	0	1.34	3.71	0.63	--	--	--	--	--	--	--	--	--
Cluster-27695.0	0	0	0	0.4	0.41	0.53	--	--	--	--	--	--	--	--	--
Cluster-12430.14060	0	0	0	5.86	0.49	6.1	--	--	--	PREDICTED: uncharacterized protein LOC103968626 [Musa acuminata subsp. malaccensis]	--	M0RJG7_MUSAM SubName: Full=Uncharacterized protein {ECO:0000313|EnsemblPlants:GSMUA_Achr10P18920_001};	--	--	Cleavage site for pathogenic type III effector avirulence factor Avr
Cluster-13971.0	0	0	0	0.55	0.11	0.2	--	--	--	--	--	--	--	--	--
Cluster-12430.83278	0	0	0	0.42	0.48	0.08	--	--	--	hypothetical protein PanWU01x14_218630 [Parasponia andersonii]	PPR9_ARATH RecName: Full=Pentatricopeptide repeat-containing protein At1g03560, mitochondrial; Flags: Precursor;	A0A0A0K704_CUCSA SubName: Full=Uncharacterized protein {ECO:0000313|EMBL:KGN43596.1};	FOG: PPR repeat	GO:0043231,intracellular membrane-bounded organelle; GO:0005739,mitochondrion; GO:0004519,endonuclease activity; GO:0003723,RNA binding; GO:0009451,RNA modification	PPR repeat
Cluster-12430.147479	0	0	0	0.92	2.01	1.83	--	--	--	--	--	--	--	--	--
Cluster-38026.0	0	0	0	0.39	1	0.52	--	--	--	--	--	--	--	--	--
Cluster-12430.7036	0	0	0	0.39	0.18	0.05	--	--	--	--	--	--	--	--	Putative zinc binding domain
Cluster-12430.114671	0	0	0	3.36	1.84	6.68	--	--	--	PREDICTED: lysine-specific demethylase JMJ706-like isoform X1 [Nelumbo nucifera]	JM706_ORYSJ RecName: Full=Lysine-specific demethylase JMJ706; EC=1.14.11.-; AltName: Full=Jumonji domain-containing protein 706; AltName: Full=Lysine-specific histone demethylase JMJ706; AltName: Full=Protein JUMONJI 706;	A0A2G5ESG1_AQUCA SubName: Full=Uncharacterized protein {ECO:0000313|EMBL:PIA58686.1};	DNA-binding protein jumonji/RBP2/SMCY, contains JmjC domain	GO:0000792,heterochromatin; GO:0005634,nucleus; GO:0051213,dioxygenase activity; GO:0032454,histone demethylase activity (H3-K9 specific); GO:0046872,metal ion binding; GO:0048439,flower morphogenesis; GO:0045815,positive regulation of gene expression, epigenetic; GO:0006355,regulation of transcription, DNA-templated; GO:0006351,transcription, DNA-templated	--
Cluster-12430.5003	0	0	0	0.35	0.37	0.13	--	--	--	PREDICTED: epidermis-specific secreted glycoprotein EP1 [Elaeis guineensis]	EP1L2_ARATH RecName: Full=EP1-like glycoprotein 2 {ECO:0000305}; AltName: Full=Curculin-like (Mannose-binding) lectin family protein {ECO:0000303|PubMed:23738689}; Flags: Precursor;	A0A2H3ZDA2_PHODC SubName: Full=epidermis-specific secreted glycoprotein EP1 {ECO:0000313|RefSeq:XP_008812087.1};	--	GO:0048046,apoplast; GO:0005618,cell wall; GO:0005794,Golgi apparatus; GO:0009505,plant-type cell wall; GO:0005886,plasma membrane; GO:0009506,plasmodesma; GO:0030246,carbohydrate binding; GO:0009735,response to cytokinin	D-mannose binding lectin
Cluster-12430.177626	0	0	0	0.12	0.13	0.11	--	--	--	--	--	--	--	--	--
Cluster-12430.16573	0	0	0	0.27	0.42	0.24	--	--	--	--	--	--	--	--	--
Cluster-12430.57023	0	0	0	0.02	0.28	0.04	--	--	K15255 ATP-dependent DNA helicase PIF1 [EC:3.6.4.12] | (RefSeq) ATP-dependent DNA helicase PIF1-like (A)	hypothetical protein AQUCO_00800126v1, partial [Aquilegia coerulea]	--	A0A2G5EHC9_AQUCA RecName: Full=ATP-dependent DNA helicase {ECO:0000256|RuleBase:RU363044}; EC=3.6.4.12 {ECO:0000256|RuleBase:RU363044}; Flags: Fragment;	DNA helicase PIF1/RRM3	--	Helitron helicase-like domain at N-terminus
Cluster-12430.196574	0	0	0	0.75	2.5	1.42	--	--	--	--	--	--	--	--	--
Cluster-12430.88224	0	0	0	0.17	0.09	0.08	--	--	--	--	--	--	--	--	--
Cluster-12430.196881	0	0	0	0.49	0.42	0.49	--	--	--	hypothetical protein VITISV_023139 [Vitis vinifera]	--	A5BK92_VITVI SubName: Full=Uncharacterized protein {ECO:0000313|EMBL:CAN74702.1};	--	GO:0003676,nucleic acid binding; GO:0008270,zinc ion binding; GO:0015074,DNA integration	--
Cluster-12430.189865	0	0	0	0.03	0.4	0.09	--	--	--	--	--	--	--	--	--
Cluster-12430.80789	0	0	0	0.58	1.92	0.55	--	--	K19026 spatacsin | (RefSeq) uncharacterized LOC107760795 (A)	uncharacterized protein LOC109838113 [Asparagus officinalis]	--	A0A1R3IKL8_COCAP SubName: Full=Reverse transcriptase {ECO:0000313|EMBL:OMO83127.1};	FOG: Reverse transcriptase	GO:0003676,nucleic acid binding; GO:0003964,RNA-directed DNA polymerase activity	--
Cluster-12430.100807	0	0	0	2.36	0.4	0.09	--	--	--	--	--	--	--	--	--
Cluster-12430.188900	0	0	0	0.16	0.17	0.12	--	--	K08838 serine/threonine-protein kinase 24/25/MST4 [EC:2.7.11.1] | (RefSeq) germinal center kinase 1 (A)	PREDICTED: germinal center kinase 1 [Musa acuminata subsp. malaccensis]	M3KE1_ARATH RecName: Full=MAP3K epsilon protein kinase 1 {ECO:0000303|PubMed:11489177}; Short=AtM3KE1 {ECO:0000303|PubMed:11489177}; EC=2.7.11.1 {ECO:0000250|UniProtKB:A0A078CGE6}; AltName: Full=Mitogen-activated protein kinase kinase kinase 7 {ECO:0000305};	A0A1U8AEP1_NELNU SubName: Full=serine/threonine-protein kinase 4-like isoform X2 {ECO:0000313|RefSeq:XP_010260289.1};	Serine/threonine protein kinase	GO:0005829,cytosol; GO:0005815,microtubule organizing center; GO:0005730,nucleolus; GO:0005886,plasma membrane; GO:0005524,ATP binding; GO:0004674,protein serine/threonine kinase activity; GO:0032147,activation of protein kinase activity; GO:0007049,cell cycle; GO:0051301,cell division; GO:0046777,protein autophosphorylation; GO:0051302,regulation of cell division; GO:0045995,regulation of embryo…	Protein kinase domain
Cluster-12430.53595	0	0	0	0.12	0.37	0.11	--	--	--	uncharacterized protein LOC109842598 [Asparagus officinalis]	--	--	--	--	--
Cluster-12430.83037	0	0	0	4.85	3.06	2.75	--	--	K00972 UDP-N-acetylglucosamine/UDP-N-acetylgalactosamine diphosphorylase [EC:2.7.7.23 2.7.7.83] | (RefSeq) UDP-N-acetylglucosamine diphosphorylase 1 (A)	PREDICTED: UDP-N-acetylglucosamine diphosphorylase 1 [Elaeis guineensis]	UAP2_ARATH RecName: Full=UDP-N-acetylglucosamine diphosphorylase 2; EC=2.7.7.23; AltName: Full=N-acetylglucosamine-1-phosphate uridylyltransferase 2; AltName: Full=UDP-N-acetylgalactosamine diphosphorylase 2; EC=2.7.7.83; AltName: Full=UTP--glucose-1-phosphate uridylyltransferase 2; EC=2.7.7.9;	A0A2H3YM51_PHODC SubName: Full=UDP-N-acetylglucosamine diphosphorylase 2-like isoform X2 {ECO:0000313|RefSeq:XP_008800682.1};	UDP-N-acetylglucosamine pyrophosphorylase	GO:0005829,cytosol; GO:0052630,UDP-N-acetylgalactosamine diphosphorylase activity; GO:0003977,UDP-N-acetylglucosamine diphosphorylase activity; GO:0003983,UTP:glucose-1-phosphate uridylyltransferase activity; GO:0009793,embryo development ending in seed dormancy; GO:0009553,embryo sac development; GO:0009555,pollen development; GO:0006011,UDP-glucose metabolic process; GO:0019276,UDP-N-acetylgala…	UTP--glucose-1-phosphate uridylyltransferase
Cluster-12430.4291	0	0	0	0.61	0.32	0.28	--	--	--	--	--	--	--	--	--
Cluster-12430.117681	0	0	0	0.66	1.61	0.52	--	--	K08712 ATP-binding cassette, subfamily G (WHITE), member 2, SNQ2 | (RefSeq) ABC transporter, ATP-binding protein (A)	PREDICTED: ABC transporter G family member 36 [Elaeis guineensis]	PDR1_NICPL RecName: Full=Pleiotropic drug resistance protein 1; AltName: Full=NpPDR1;	A0A2H3YA43_PHODC SubName: Full=ABC transporter G family member 36-like {ECO:0000313|RefSeq:XP_008795450.1};	Pleiotropic drug resistance proteins (PDR1-15), ABC superfamily	GO:0016021,integral component of membrane; GO:0005886,plasma membrane; GO:0005524,ATP binding; GO:0016887,ATPase activity; GO:0006952,defense response	ABC-2 type transporter
Cluster-12430.172130	0	0	0	0.97	1.71	0.89	--	--	K00020 3-hydroxyisobutyrate dehydrogenase [EC:1.1.1.31] | (RefSeq) 6-phosphogluconate dehydrogenase-like protein (A)	PREDICTED: protein EXORDIUM-like 2 [Musa acuminata subsp. malaccensis]	EXOL2_ARATH RecName: Full=Protein EXORDIUM-like 2; Flags: Precursor;	M0SGA8_MUSAM SubName: Full=Uncharacterized protein {ECO:0000313|EnsemblPlants:GSMUA_Achr3P20420_001};	--	GO:0048046,apoplast; GO:0005618,cell wall; GO:0005829,cytosol; GO:0005615,extracellular space; GO:0005794,Golgi apparatus; GO:0009505,plant-type cell wall; GO:0009506,plasmodesma	--
Cluster-12430.143078	0	0	0	0.29	0.44	0.15	--	--	K20093 DNA excision repair protein ERCC-6-like [EC:3.6.4.12] | (RefSeq) protein CHROMATIN REMODELING 24-like (A)	hypothetical protein OsI_30754 [Oryza sativa Indica Group]	POLX_TOBAC RecName: Full=Retrovirus-related Pol polyprotein from transposon TNT 1-94; Includes: RecName: Full=Protease; EC=3.4.23.-; Includes: RecName: Full=Reverse transcriptase; EC=2.7.7.49; Includes: RecName: Full=Endonuclease;	B8BDZ6_ORYSI SubName: Full=Uncharacterized protein {ECO:0000313|EMBL:EEC84282.1};	FOG: Transposon-encoded proteins with TYA, reverse transcriptase, integrase domains in various combinations	GO:0004190,aspartic-type endopeptidase activity; GO:0004519,endonuclease activity; GO:0003676,nucleic acid binding; GO:0003964,RNA-directed DNA polymerase activity; GO:0008270,zinc ion binding; GO:0015074,DNA integration	gag-polypeptide of LTR copia-type
Cluster-12430.191793	0	0	0	2.2	0.39	1.01	--	--	--	--	--	--	--	--	--
Cluster-12430.15756	0	0	0	0.84	0.45	0.78	--	--	--	--	--	--	--	--	--
Cluster-12430.185659	0	0	0	0.43	1.8	1.37	--	--	--	--	--	--	--	--	--
Cluster-12430.193726	0	0	0	0.26	0.16	0.26	--	--	--	--	--	--	--	--	--
Cluster-12430.187204	0	0	0	0.25	0.27	0.92	--	--	--	--	--	--	--	--	--
Cluster-8237.2	0	0	0	0.06	0.08	0.07	--	--	K04079 molecular chaperone HtpG | (RefSeq) heat shock cognate protein HSP 90-beta-like (A)	PREDICTED: uncharacterized protein LOC108207215, partial [Daucus carota subsp. sativus]	POLX_TOBAC RecName: Full=Retrovirus-related Pol polyprotein from transposon TNT 1-94; Includes: RecName: Full=Protease; EC=3.4.23.-; Includes: RecName: Full=Reverse transcriptase; EC=2.7.7.49; Includes: RecName: Full=Endonuclease;	E2GK51_BRYDI SubName: Full=Gag/pol protein {ECO:0000313|EMBL:ADJ18449.1}; Flags: Fragment;	FOG: Transposon-encoded proteins with TYA, reverse transcriptase, integrase domains in various combinations	GO:0004190,aspartic-type endopeptidase activity; GO:0004519,endonuclease activity; GO:0003676,nucleic acid binding; GO:0003964,RNA-directed DNA polymerase activity; GO:0008270,zinc ion binding; GO:0015074,DNA integration	--
Cluster-12430.187001	0	0	0	0.05	0.05	0.05	--	--	--	--	--	--	--	--	--
Cluster-12430.181977	0	0	0	2.61	2.95	0.57	--	--	--	PREDICTED: uncharacterized protein LOC103701509 [Phoenix dactylifera]	--	A0A2H3XCN7_PHODC SubName: Full=uncharacterized protein LOC103701509 {ECO:0000313|RefSeq:XP_008781805.1};	--	--	--
Cluster-12430.74370	0	0	0	1.77	2.54	2.35	--	--	--	--	--	--	--	--	--
Cluster-40291.0	0	0	0	0.39	1.06	1.05	--	--	--	--	--	--	--	--	--
Cluster-12430.32561	0	0	0	0.5	0.51	0.44	--	--	--	--	--	--	--	--	--
Cluster-12430.47432	0	0	0	1.03	1.11	0.95	--	--	--	uncharacterized protein A4U43_C04F4570 [Asparagus officinalis]	--	--	--	--	--
Cluster-12430.209033	0	0	0	2.02	0.2	0.54	--	--	K01534 Cd2+/Zn2+-exporting ATPase [EC:3.6.3.3 3.6.3.5] | (RefSeq) cadmium/zinc-transporting ATPase HMA3-like (A)	probable receptor-like serine/threonine-protein kinase At5g57670 [Ananas comosus]	Y5576_ARATH RecName: Full=Probable receptor-like serine/threonine-protein kinase At5g57670; EC=2.7.11.1;	A0A1D1ZB52_9ARAE SubName: Full=Putative receptor-like serine/threonine-protein kinase At5g57670 {ECO:0000313|EMBL:JAT64110.1}; Flags: Fragment;	Serine/threonine protein kinase	GO:0005886,plasma membrane; GO:0005524,ATP binding; GO:0004675,transmembrane receptor protein serine/threonine kinase activity; GO:0007166,cell surface receptor signaling pathway; GO:0006468,protein phosphorylation	Protein tyrosine kinase
Cluster-12430.25780	0	0	0	0.22	0.46	0.4	--	--	K23288 syndetin | (RefSeq) uncharacterized LOC105761952 (A)	gag-pol polyprotein, partial [Caragana korshinskii]	POLR2_ARATH RecName: Full=Retrovirus-related Pol polyprotein from transposon RE2; AltName: Full=Retro element 2 {ECO:0000303|PubMed:10689195}; Short=AtRE2 {ECO:0000303|PubMed:10689195}; Includes: RecName: Full=Protease RE2; EC=3.4.23.-; Includes: RecName: Full=Reverse transcriptase RE2; EC=2.7.7.49; Includes: RecName: Full=Endonuclease RE2;	R9R670_9FABA SubName: Full=Gag-pol polyprotein {ECO:0000313|EMBL:AGJ83729.1}; Flags: Fragment;	FOG: Transposon-encoded proteins with TYA, reverse transcriptase, integrase domains in various combinations	GO:0004190,aspartic-type endopeptidase activity; GO:0004519,endonuclease activity; GO:0046872,metal ion binding; GO:0003676,nucleic acid binding; GO:0003964,RNA-directed DNA polymerase activity; GO:0015074,DNA integration; GO:0006310,DNA recombination	--
Cluster-27762.2	0	0	0	0.42	1.09	0.57	--	--	K07466 replication factor A1 | (RefSeq) uncharacterized protein At4g28440-like (A)	Uncharacterized protein AXF42_Ash017219 [Apostasia shenzhenica]	Y4844_ARATH RecName: Full=Uncharacterized protein At4g28440;	A0A2H9ZVG0_9ASPA SubName: Full=Uncharacterized protein {ECO:0000313|EMBL:PKA47274.1};	--	GO:0005829,cytosol; GO:0003729,mRNA binding	--
Cluster-12430.3107	0	0	0	0.55	1.21	1.03	--	--	K03242 translation initiation factor 2 subunit 3 | (RefSeq) eukaryotic translation initiation factor 2 subunit gamma (A)	eukaryotic translation initiation factor 2 subunit gamma [Sorghum bicolor]	--	K3YHH7_SETIT SubName: Full=Uncharacterized protein {ECO:0000313|EMBL:KQL00200.1, ECO:0000313|EnsemblPlants:Si013695m};	Translation initiation factor 2, gamma subunit (eIF-2gamma; GTPase)	GO:0005525,GTP binding; GO:0003924,GTPase activity	--
Cluster-44794.0	0	0	0	0.16	0.16	0.14	--	--	--	--	--	--	--	--	--
Cluster-42628.0	0	0	0	6.29	4.74	3.01	--	--	--	--	--	--	--	--	--
Cluster-12430.195212	0	0	0	0.32	1.28	0.19	--	--	--	PREDICTED: cation/H(+) antiporter 15-like [Elaeis guineensis]	CHX15_ARATH RecName: Full=Cation/H(+) antiporter 15; AltName: Full=Protein CATION/H+ EXCHANGER 15; Short=AtCHX15;	A0A199UH63_ANACO SubName: Full=Cation/H(+) antiporter 15 {ECO:0000313|EMBL:OAY64217.1};	Predicted K+/H+-antiporter	GO:0012505,endomembrane system; GO:0016021,integral component of membrane; GO:0015299,solute:proton antiporter activity; GO:0015672,monovalent inorganic cation transport; GO:0006813,potassium ion transport; GO:0006885,regulation of pH	--
Cluster-12430.12714	0	0	0	0.32	0.17	0.87	--	--	--	hypothetical protein ABT39_MTgene2917 (mitochondrion) [Picea glauca]	--	A0A101M2B1_PICGL SubName: Full=Uncharacterized protein {ECO:0000313|EMBL:KUM49690.1};	--	GO:0005739,mitochondrion	--
Cluster-12430.84163	0	0	0	0.07	0.07	0.13	--	--	K13415 protein brassinosteroid insensitive 1 [EC:2.7.10.1 2.7.11.1] | (RefSeq) systemin receptor SR160-like (A)	PREDICTED: protein STRUBBELIG-RECEPTOR FAMILY 3-like [Elaeis guineensis]	SRF3_ARATH RecName: Full=Protein STRUBBELIG-RECEPTOR FAMILY 3; AltName: Full=Leucine-rich repeat receptor kinase-like protein SRF3; Flags: Precursor;	A0A2H3Z843_PHODC SubName: Full=protein STRUBBELIG-RECEPTOR FAMILY 3-like isoform X4 {ECO:0000313|RefSeq:XP_008809914.1};	--	GO:0016021,integral component of membrane; GO:0005886,plasma membrane; GO:0005524,ATP binding; GO:0004675,transmembrane receptor protein serine/threonine kinase activity; GO:0007166,cell surface receptor signaling pathway; GO:0007623,circadian rhythm; GO:0006468,protein phosphorylation	Protein tyrosine kinase
Cluster-12430.66319	0	0	0	0.04	0.16	0.19	--	--	K03023 DNA-directed RNA polymerase III subunit RPC3 | (RefSeq) uncharacterized protein LOC112001605 (A)	hypothetical protein VITISV_012366 [Vitis vinifera]	--	A5BIB7_VITVI SubName: Full=Uncharacterized protein {ECO:0000313|EMBL:CAN78999.1};	FOG: Reverse transcriptase	--	--
Cluster-12430.67593	0	0	0	1.09	0.48	0.56	--	--	--	--	--	--	--	--	--
Cluster-12430.90400	0	0	0	0.45	0.62	0.19	C3H	--	--	PREDICTED: zinc finger CCCH domain-containing protein 37 isoform X1 [Musa acuminata subsp. malaccensis]	C3H8_ORYSJ RecName: Full=Zinc finger CCCH domain-containing protein 8; Short=OsC3H8;	A0A0A9DE27_ARUDO SubName: Full=Uncharacterized protein {ECO:0000313|EMBL:JAD83900.1};	CCCH-type Zn-finger protein	GO:0005829,cytosol; GO:0005634,nucleus; GO:0003677,DNA binding; GO:0046872,metal ion binding; GO:0003730,mRNA 3'-UTR binding; GO:0061158,3'-UTR-mediated mRNA destabilization	Zinc finger C-x8-C-x5-C-x3-H type (and similar)
Cluster-12430.70183	0	0	0	2.73	3.19	5.34	--	--	--	--	--	--	--	--	--
Cluster-12430.163568	0	0	0	1.45	1.56	0.86	--	--	--	--	--	--	--	--	--
Cluster-12430.170131	0	0	0	0.78	0.26	0.12	--	--	--	--	--	--	--	--	--
Cluster-12430.44602	0	0	0	18.05	8.19	8.16	--	--	--	LLA-115 [Lilium longiflorum]	--	B2BA79_LILLO SubName: Full=LLA-115 {ECO:0000313|EMBL:ABI48859.1}; SubName: Full=Tapetum-specific protein LLA-115 {ECO:0000313|EMBL:ACD93462.1};	--	--	--
Cluster-12430.171000	0	0	0	6.17	2.32	2.95	--	--	--	--	--	--	--	--	--
Cluster-12430.48652	0	0	0	0.24	0.24	0.11	--	--	--	PREDICTED: protein GLUTAMINE DUMPER 3-like [Musa acuminata subsp. malaccensis]	GDU3_ARATH RecName: Full=Protein GLUTAMINE DUMPER 3; AltName: Full=Protein LESS SUSCEPTIBLE TO BSCTV 1; Short=Protein LBS1;	I1I7I3_BRADI SubName: Full=Uncharacterized protein {ECO:0000313|EMBL:KQJ98497.1, ECO:0000313|EnsemblPlants:BRADI3G37230.1};	--	GO:0016021,integral component of membrane; GO:0006865,amino acid transport; GO:0019048,modulation by virus of host morphology or physiology; GO:0080143,regulation of amino acid export; GO:0009615,response to virus; GO:0032940,secretion by cell	--
Cluster-12430.45430	0	0	0	0.5	0.25	0.67	--	--	--	--	--	--	--	--	--
Cluster-12430.146234	0	0	0	1.03	19.48	8.29	--	--	--	--	--	--	--	--	--
Cluster-12430.1883	0	0	0	0.07	0.07	0.06	--	--	--	--	--	--	--	--	--
Cluster-12430.105581	0	0	0	0.11	0.26	0.12	--	--	K09013 Fe-S cluster assembly ATP-binding protein | (RefSeq) ABC transporter I family member 6, chloroplastic-like (A)	PREDICTED: ABC transporter I family member 6, chloroplastic-like [Elaeis guineensis]	AB6I_ARATH RecName: Full=ABC transporter I family member 6, chloroplastic; Short=ABC transporter ABCI.6; Short=AtABCI6; AltName: Full=ABC transporter ATPase; AltName: Full=Non-intrinsic ABC protein 7; Short=AtNAP7; AltName: Full=Plastid SufC-like protein; Flags: Precursor;	A0A1D1XUB8_9ARAE SubName: Full=ABC transporter I family member 6, chloroplastic {ECO:0000313|EMBL:JAT45976.1}; Flags: Fragment;	--	GO:0009507,chloroplast; GO:0009570,chloroplast stroma; GO:0005524,ATP binding; GO:0042626,ATPase activity, coupled to transmembrane movement of substances; GO:0005215,transporter activity; GO:0009793,embryo development ending in seed dormancy; GO:0010027,thylakoid membrane organization	ABC transporter
Cluster-12430.18422	0	0	0	1.27	2.09	1.19	--	--	--	--	--	--	--	--	--
Cluster-12430.193130	0	0	0	0.5	1.25	0.31	--	--	--	--	--	--	--	--	Proprotein convertase subtilisin-like/kexin type 9 C-terminal domain
Cluster-12430.86782	0	0	0	0.87	0.3	1.32	--	--	K00430 peroxidase [EC:1.11.1.7] | (RefSeq) lignin-forming anionic peroxidase-like (A)	pol polyprotein [Citrus x paradisi]	POLX_TOBAC RecName: Full=Retrovirus-related Pol polyprotein from transposon TNT 1-94; Includes: RecName: Full=Protease; EC=3.4.23.-; Includes: RecName: Full=Reverse transcriptase; EC=2.7.7.49; Includes: RecName: Full=Endonuclease;	Q94FM1_CITPA SubName: Full=Pol polyprotein {ECO:0000313|EMBL:AAK70406.1};	FOG: Transposon-encoded proteins with TYA, reverse transcriptase, integrase domains in various combinations	GO:0004190,aspartic-type endopeptidase activity; GO:0004519,endonuclease activity; GO:0003676,nucleic acid binding; GO:0003964,RNA-directed DNA polymerase activity; GO:0008270,zinc ion binding; GO:0015074,DNA integration	--
Cluster-12430.98444	0	0	0	0.18	0.09	0.19	--	--	--	--	--	--	--	--	--
Cluster-12430.71314	0	0	0	3.34	1.26	2.13	--	MT	K05928 tocopherol O-methyltransferase [EC:2.1.1.95] | (RefSeq) probable tocopherol O-methyltransferase, chloroplastic (A)	retrotransposon protein, putative, unclassified [Oryza sativa Japonica Group]	--	A0A0E0CIL3_9ORYZ SubName: Full=Uncharacterized protein {ECO:0000313|EnsemblPlants:OMERI02G11650.1};	FOG: Reverse transcriptase	GO:0045735,nutrient reservoir activity	--
Cluster-12430.204571	0	0	0	1.96	4.78	0.35	--	CHS	K00660 chalcone synthase [EC:2.3.1.74] | (RefSeq) chalcone synthase 3-like (A)	chalcone synthase, partial [Tulipa fosteriana]	CHS2_CITSI RecName: Full=Chalcone synthase 2; EC=2.3.1.74; AltName: Full=Naringenin-chalcone synthase 2;	A0A0U2D8U1_9LILI SubName: Full=Chalcone synthase {ECO:0000313|EMBL:AKN80394.1}; Flags: Fragment;	--	GO:0016210,naringenin-chalcone synthase activity; GO:0009813,flavonoid biosynthetic process	Chalcone and stilbene synthases, N-terminal domain
Cluster-12430.161378	0	0	0	0.43	1.12	0.78	--	--	--	--	--	--	--	--	--
Cluster-50183.0	0	0	0	0.37	0.09	0.33	--	--	K13126 polyadenylate-binding protein | (RefSeq) polyadenylate-binding protein 3-like (A)	PREDICTED: polyadenylate-binding protein 3 [Populus euphratica]	PABP2_ARATH RecName: Full=Polyadenylate-binding protein 2; Short=PABP-2; Short=Poly(A)-binding protein 2;	A0A1D6BVV8_WHEAT RecName: Full=Polyadenylate-binding protein {ECO:0000256|RuleBase:RU362004}; Short=PABP {ECO:0000256|RuleBase:RU362004};	Polyadenylate-binding protein (RRM superfamily)	GO:0005829,cytosol; GO:0005634,nucleus; GO:0003729,mRNA binding; GO:0003743,translation initiation factor activity; GO:0000184,nuclear-transcribed mRNA catabolic process, nonsense-mediated decay; GO:1900151,regulation of nuclear-transcribed mRNA catabolic process, deadenylation-dependent decay; GO:0060211,regulation of nuclear-transcribed mRNA poly(A) tail shortening; GO:0006446,regulation of tra…	--
Cluster-12430.156074	0	0	0	0.13	0.07	0.08	--	--	--	--	--	--	--	--	--
Cluster-12430.174080	0	0	0	1.5	0.11	1.31	--	--	--	PREDICTED: BAG family molecular chaperone regulator 3-like [Ipomoea nil]	BAG3_ARATH RecName: Full=BAG family molecular chaperone regulator 3; AltName: Full=Bcl-2-associated athanogene 3;	A0A200R4F0_9MAGN SubName: Full=Ubiquitin domain {ECO:0000313|EMBL:OVA17604.1};	--	GO:0051087,chaperone binding	Ubiquitin family
Cluster-12430.253	0	0	0	0.38	0.13	0.11	--	--	--	--	--	--	--	--	--
Cluster-12430.67390	0	0	0	0.81	0.89	0.41	--	--	--	--	--	--	--	--	--
Cluster-12430.48424	0	0	0	0.55	0.16	0.07	--	--	--	--	--	--	--	--	--
Cluster-12430.199558	0	0	0	0.3	0.29	0.24	--	--	--	--	--	--	--	--	--
Cluster-12430.73305	0	0	0	0.26	0.52	0.34	--	--	--	--	--	--	--	--	--
Cluster-12430.35949	0	0	0	4.16	4.08	0.89	--	--	--	PREDICTED: uncharacterized protein LOC103991932 [Musa acuminata subsp. malaccensis]	--	M0THY9_MUSAM SubName: Full=Uncharacterized protein {ECO:0000313|EnsemblPlants:GSMUA_Achr7P16020_001};	--	--	--
Cluster-34047.0	0	0	0	0.4	0.4	0.7	--	--	--	PREDICTED: uncharacterized protein LOC105053306 [Elaeis guineensis]	--	A0A2I0WCC9_9ASPA SubName: Full=Uncharacterized protein {ECO:0000313|EMBL:PKU73315.1};	--	--	--
Cluster-12430.169790	0	0	0	0.94	0.18	0.16	--	--	--	--	--	--	--	--	--
Cluster-15735.1	0	0	0	3.87	1.72	0.73	--	--	--	--	--	--	--	--	--
Cluster-49667.0	0	0	0	0.58	1.26	1.61	--	--	--	--	--	--	--	--	--
Cluster-12430.46135	0	0	0	0.77	1.47	0.56	mTERF	--	K15032 mTERF domain-containing protein, mitochondrial | (RefSeq) transcription termination factor MTERF15, mitochondrial-like (A)	transcription termination factor mterf15, mitochondrial [Quercus suber]	--	A0A2H3YWD9_PHODC SubName: Full=transcription termination factor MTERF4, chloroplastic-like {ECO:0000313|RefSeq:XP_008804497.1};	Mitochondrial transcription termination factor, mTERF	--	mTERF
Cluster-12430.160577	0	0	0	3.47	4.01	1.68	--	--	--	--	--	--	--	--	--
Cluster-12430.146182	0	0	0	4.44	3.63	2.02	--	--	K15287 solute carrier family 35, member F1/2 | (RefSeq) solute carrier family 35 member F1-like (A)	PREDICTED: solute carrier family 35 member F1-like [Elaeis guineensis]	--	A0A1D1YTK6_9ARAE SubName: Full=Solute carrier family 35 member F2 {ECO:0000313|EMBL:JAT57954.1};	Predicted membrane protein	GO:0016021,integral component of membrane; GO:0022857,transmembrane transporter activity	Solute carrier family 35
Cluster-12430.414	0	0	0	0.12	0.12	0.32	--	--	--	--	--	--	--	--	--
Cluster-12430.85520	0	0	0	14.09	33.18	82.73	--	--	--	--	--	--	--	--	--
Cluster-12430.156789	0	0	0	0.19	0.4	0.17	--	--	--	--	--	--	--	--	--
Cluster-12430.88654	0	0	0	0.26	0.6	0.46	--	--	K21444 poly(rC)-binding protein 3/4 | (RefSeq) KH domain-containing protein HEN4-like (A)	PREDICTED: KH domain-containing protein HEN4-like [Phoenix dactylifera]	--	A0A2H3XFX5_PHODC SubName: Full=KH domain-containing protein HEN4-like {ECO:0000313|RefSeq:XP_008783181.1, ECO:0000313|RefSeq:XP_008783182.1};	--	--	--
Cluster-12430.197958	0	0	0	0.26	0.27	0.24	--	--	--	--	--	--	--	--	--
Cluster-12430.86363	0	0	0	0.27	0.8	0.24	--	--	--	--	--	--	--	--	--
Cluster-12430.205919	0	0	0	0.44	1.14	0.2	--	--	--	--	--	--	--	--	--
Cluster-12430.46658	0	0	0	16.59	13.65	3.37	--	--	--	--	--	--	--	--	--
Cluster-12430.119574	0	0	0	8.96	6.74	7.63	--	--	--	hypothetical protein [Apostasia odorata]	--	A0A1S6YFY6_9ASPA SubName: Full=Uncharacterized protein {ECO:0000313|EMBL:AQX44176.1};	Predicted membrane protein	GO:0016021,integral component of membrane	Protein of unknown function (DUF962)
Cluster-12430.82454	0	0	0	3.03	1.22	3.51	--	--	--	--	--	--	--	--	--
Cluster-12430.158689	0	0	0	0.3	3.14	0.75	--	--	--	--	--	--	--	--	--
Cluster-12430.139700	0	0	0	1.64	1.19	3.57	--	--	K18823 soyasaponin III rhamnosyltransferase [EC:2.4.1.273] | (RefSeq) GmSGT3, Gma.55603; UDP-glycosyltransferase 91A1-like (A)	PREDICTED: putative UDP-rhamnose:rhamnosyltransferase 1 [Elaeis guineensis]	SGT3_SOYBN RecName: Full=Soyasaponin III rhamnosyltransferase; EC=2.4.1.273 {ECO:0000269|PubMed:20350545}; AltName: Full=Soyasaponin glycosyltransferase 3; AltName: Full=UDP-rhamnose:soyasaponin III-rhamnosyltransferase;	A0A1S4A3M7_TOBAC SubName: Full=UDP-glycosyltransferase 91C1-like {ECO:0000313|RefSeq:XP_016471189.1};	UDP-glucuronosyl and UDP-glucosyl transferase	GO:0043231,intracellular membrane-bounded organelle; GO:0080043,quercetin 3-O-glucosyltransferase activity; GO:0080044,quercetin 7-O-glucosyltransferase activity; GO:0102241,soyasaponin III rhamnosyltransferase activity; GO:0008152,metabolic process	--
Cluster-12430.875	0	0	0	0.09	0.09	0.58	--	--	--	--	--	--	--	--	--
Cluster-12430.132482	0	0	0	33.15	19.76	18.9	MYB	--	K09422 transcription factor MYB, plant | (RefSeq) transcription factor MYB113-like (A)	transcription factor R2R3-MYB, partial [Lilium hybrid division I]	MYB75_ARATH RecName: Full=Transcription factor MYB75; AltName: Full=Myb-related protein 75; Short=AtMYB75; AltName: Full=Production of anthocyanin pigment 1 protein; AltName: Full=Suc-induced anthocyanin accumulation locus 1;	G5EKT5_9LILI SubName: Full=Transcription factor R2R3-MYB {ECO:0000313|EMBL:BAL04973.1}; Flags: Fragment;	Transcription factor, Myb superfamily	GO:0005634,nucleus; GO:0003700,DNA-binding transcription factor activity; GO:0000981,DNA-binding transcription factor activity, RNA polymerase II-specific; GO:0043565,sequence-specific DNA binding; GO:0001135,RNA polymerase II transcription regulator recruiting activity; GO:0044212,transcription regulatory region DNA binding; GO:0009718,anthocyanin-containing compound biosynthetic process; GO:003…	Myb-like DNA-binding domain
Cluster-12430.95348	0	0	0	0.34	0.8	0.2	--	--	--	--	--	--	--	--	--
Cluster-41168.0	0	0	0	0.7	1.86	0.64	--	--	--	--	--	--	--	--	--
Cluster-12430.32861	0	0	0	0.24	0.74	0.43	--	--	--	--	--	--	--	--	--
Cluster-12430.30951	0	0	0	0.22	0.22	0.59	--	--	--	--	--	--	--	--	--
Cluster-12430.47938	0	0	0	0.77	0.2	0.34	--	--	--	--	--	--	--	--	--
Cluster-21638.0	0	0	0	1.17	0.64	1.09	--	--	--	hypothetical protein VITISV_038864 [Vitis vinifera]	--	A5BWL7_VITVI SubName: Full=Uncharacterized protein {ECO:0000313|EMBL:CAN68388.1};	--	GO:0003676,nucleic acid binding; GO:0008270,zinc ion binding; GO:0015074,DNA integration	--
Cluster-12430.191748	0	0	0	0.7	0.1	0.34	--	--	--	--	--	--	--	--	--
Cluster-12430.20974	0	0	0	0.3	0.4	0.07	--	--	--	PREDICTED: uncharacterized protein LOC105054706 [Elaeis guineensis]	--	A0A1D1ZCV9_9ARAE SubName: Full=Uncharacterized protein L728 {ECO:0000313|EMBL:JAT64746.1};	--	--	Domain of unknown function (DUF2828)
Cluster-12430.46206	0	0	0	3.6	2.3	1.74	--	--	--	--	--	--	--	--	--
Cluster-12430.197679	0	0	0	0.62	0.1	0.09	--	--	--	--	--	--	--	--	--
Cluster-1130.0	0	0	0	0.32	0.54	0.09	--	--	--	--	--	--	--	--	--
Cluster-12430.1342	0	0	0	0.1	0.1	0.28	--	--	--	PREDICTED: uncharacterized protein LOC105054307 [Elaeis guineensis]	--	A0A2H3Z5D3_PHODC SubName: Full=CLAVATA3/ESR (CLE)-related protein 25-like {ECO:0000313|RefSeq:XP_008808713.1};	--	--	--
Cluster-35353.0	0	0	0	0.68	0.72	0.31	--	--	--	--	--	--	--	--	--
Cluster-32043.0	0	0	0	0.11	0.44	0.19	--	--	--	--	--	--	--	--	--
Cluster-12430.193737	0	0	0	0.37	0.78	0.08	--	--	K15255 ATP-dependent DNA helicase PIF1 [EC:3.6.4.12] | (RefSeq) uncharacterized LOC107801064 (A)	Polyprotein, putative [Solanum demissum]	--	Q6L4B3_SOLDE SubName: Full=Polyprotein, putative {ECO:0000313|EMBL:AAT40504.2};	--	--	--
Cluster-12430.157317	0	0	0	0.01	0.25	0.37	--	--	--	--	--	--	--	--	--
Cluster-12430.22603	0	0	0	0.07	3.72	3.79	--	--	--	PREDICTED: protein GAMETE EXPRESSED 3 [Elaeis guineensis]	GEX3_ARATH RecName: Full=Protein GAMETE EXPRESSED 3; Flags: Precursor;	A0A2H3ZW80_PHODC SubName: Full=protein GAMETE EXPRESSED 3 {ECO:0000313|RefSeq:XP_017700401.1};	--	GO:0016021,integral component of membrane; GO:0005886,plasma membrane; GO:0009793,embryo development ending in seed dormancy; GO:0010183,pollen tube guidance	GRB2-binding adapter (GAPT)
Cluster-12430.196741	0	0	0	0.28	0.16	0.25	--	--	--	--	--	--	--	--	--
Cluster-12430.116518	0	0	0	9.48	2.53	4.54	--	--	K19025 AP-5 complex subunit zeta-1 | (RefSeq) AP-5 complex subunit zeta-1 (A)	PREDICTED: AP-5 complex subunit zeta-1 isoform X2 [Elaeis guineensis]	--	A0A2H3Z675_PHODC SubName: Full=AP-5 complex subunit zeta-1 isoform X1 {ECO:0000313|RefSeq:XP_008808985.1};	--	--	AP-5 complex subunit, vesicle trafficking
Cluster-12430.197795	0	0	0	0.25	0.29	0.11	--	--	--	--	--	--	--	--	--
Cluster-12430.101900	0	0	0	0.24	0.47	0.7	--	--	K01870 isoleucyl-tRNA synthetase [EC:6.1.1.5] | (RefSeq) isoleucine--tRNA ligase, chloroplastic/mitochondrial-like (A)	PREDICTED: dirigent protein 22 [Vitis vinifera]	DIR19_ARATH RecName: Full=Dirigent protein 19; Short=AtDIR19; Flags: Precursor;	F6HLG1_VITVI RecName: Full=Dirigent protein {ECO:0000256|RuleBase:RU363099};	--	GO:0048046,apoplast; GO:0016853,isomerase activity	Dirigent-like protein
Cluster-12430.32113	0	0	0	33.92	15.93	17.71	--	--	K16290 xylem cysteine proteinase [EC:3.4.22.-] | (RefSeq) cysteine protease XCP1-like (A)	cysteine protease XCP1-like [Asparagus officinalis]	XCP1_ARATH RecName: Full=Cysteine protease XCP1 {ECO:0000305}; EC=3.4.22.-; AltName: Full=Xylem cysteine peptidase 1 {ECO:0000303|PubMed:10889267}; Short=AtXCP1 {ECO:0000303|PubMed:10889267}; Flags: Precursor;	A0A2H3XF30_PHODC SubName: Full=cysteine protease XCP1-like {ECO:0000313|RefSeq:XP_008782844.1};	Cysteine proteinase Cathepsin L	GO:0005615,extracellular space; GO:0005764,lysosome; GO:0005634,nucleus; GO:0000325,plant-type vacuole; GO:0005886,plasma membrane; GO:0004197,cysteine-type endopeptidase activity; GO:0010623,programmed cell death involved in cell development; GO:0051603,proteolysis involved in cellular protein catabolic process	--
Cluster-46192.0	0	0	0	0.08	0.31	0.2	--	--	--	--	--	--	--	--	--
Cluster-40081.0	0	0	0	0.24	0.12	0.21	--	--	--	--	--	--	--	--	--
Cluster-12430.23638	0	0	0	0.14	0.07	0.18	--	--	--	--	--	--	--	--	--
Cluster-12430.38133	0	0	0	6.3	7.25	9.15	--	--	--	--	--	--	--	--	--
Cluster-12430.25493	0	0	0	0.43	0.22	0.2	--	--	--	PREDICTED: uncharacterized protein LOC104089085 [Nicotiana tomentosiformis]	MARD1_ARATH RecName: Full=Protein MARD1 {ECO:0000303|PubMed:15159630}; AltName: Full=Mediator of ABA-regulated dormancy1 {ECO:0000303|PubMed:15159630}; AltName: Full=Senescence-associated protein SAG102 {ECO:0000303|PubMed:11402199};	A0A1S4B371_TOBAC SubName: Full=uncharacterized protein LOC107804008 {ECO:0000313|RefSeq:XP_016483299.1};	--	GO:0010494,cytoplasmic stress granule; GO:0000932,P-body; GO:0046872,metal ion binding; GO:0009737,response to abscisic acid; GO:0010162,seed dormancy process	--
Cluster-12430.38143	0	0	0	0.1	0.1	0.09	--	--	--	--	--	--	--	--	--
Cluster-12430.136713	0	0	0	4.9	7.67	4.95	--	--	--	--	--	--	--	--	Glycine rich protein family
Cluster-12430.140971	0	0	0	3.96	2.24	1.17	--	--	--	mannose-specific lectin-like [Dendrobium catenatum]	CURC2_MOLLA RecName: Full=Curculin-2; AltName: Full=Neoculin acidic subunit; Short=NAS; Flags: Precursor;	A0A2I0VXA7_9ASPA SubName: Full=Curculin-2 {ECO:0000313|EMBL:PKU68035.1};	--	GO:0030246,carbohydrate binding	--
Cluster-12430.187141	0	0	0	13.45	63.42	13.18	--	--	--	--	--	--	--	--	--
Cluster-12430.71926	0	0	0	0.47	0.24	0.64	--	--	--	--	--	--	--	--	--
Cluster-12430.64235	0	0	0	3.78	0.38	0.47	--	--	--	hypothetical protein PAHAL_B00924 [Panicum hallii]	--	A0A0A9CQ49_ARUDO SubName: Full=Uncharacterized protein {ECO:0000313|EMBL:JAD77701.1};	--	--	--
Cluster-12430.3124	0	0	0	0.34	0.19	0.18	--	--	--	--	--	--	--	--	Ribonuclease III domain
Cluster-12430.80602	0	0	0	0.77	0.82	1.42	--	--	--	--	--	--	--	--	--
Cluster-12430.100675	0	0	0	8.46	8.07	10.67	--	--	K10752 histone-binding protein RBBP4 | (RefSeq) WD-40 repeat-containing protein MSI4 (A)	WD-40 repeat-containing protein MSI4 [Dendrobium catenatum]	MSI4_ARATH RecName: Full=WD-40 repeat-containing protein MSI4; AltName: Full=Altered cold-responsive gene 1 protein;	A0A2I0WKX0_9ASPA SubName: Full=WD-40 repeat-containing protein MSI4 {ECO:0000313|EMBL:PKU76302.1};	Nucleosome remodeling factor, subunit CAF1/NURF55/MSI1	GO:0080008,Cul4-RING E3 ubiquitin ligase complex; GO:0005737,cytoplasm; GO:0005829,cytosol; GO:0005730,nucleolus; GO:0005634,nucleus; GO:0046872,metal ion binding; GO:0030154,cell differentiation; GO:0016569,covalent chromatin modification; GO:0006281,DNA repair; GO:0009908,flower development; GO:0006355,regulation of transcription, DNA-templated; GO:0010224,response to UV-B; GO:0006351,transcrip…	WD domain, G-beta repeat
Cluster-12430.100605	0	0	0	0.13	0.41	0.17	--	--	--	--	--	--	--	--	--
Cluster-12430.166547	0	0	0	0.37	1.72	1	--	--	--	--	--	--	--	--	--
Cluster-12430.7168	0	0	0	0.25	0.25	0.44	--	--	--	--	--	--	--	--	--
Cluster-12430.156559	0	0	0	0.12	0.16	0.09	--	--	--	--	--	--	--	--	--
Cluster-12430.135612	0	0	0	1.12	1.2	0.5	--	--	--	--	--	--	--	--	--
Cluster-24630.0	0	0	0	0.91	1.28	1.11	--	--	--	--	--	--	--	--	--
Cluster-12430.23282	0	0	0	0.03	0.14	0.07	--	--	--	--	--	--	--	--	--
Cluster-12430.148320	0	0	0	2.03	5.09	1.21	--	--	--	--	--	--	--	--	--
Cluster-12430.88183	0	0	0	0.81	1.82	0.6	--	PAL	K10775 phenylalanine ammonia-lyase [EC:4.3.1.24] | (RefSeq) phenylalanine ammonia-lyase-like (A)	phenylalanine ammonia-lyase, partial [Lilium regale]	PAL2_CICAR RecName: Full=Phenylalanine ammonia-lyase 2; EC=4.3.1.24;	A0A248SMK0_LILRE RecName: Full=Phenylalanine ammonia-lyase {ECO:0000256|RuleBase:RU003955}; EC=4.3.1.24 {ECO:0000256|RuleBase:RU003955}; Flags: Fragment;	Phenylalanine and histidine ammonia-lyase	GO:0005737,cytoplasm; GO:0045548,phenylalanine ammonia-lyase activity; GO:0009800,cinnamic acid biosynthetic process; GO:0006559,L-phenylalanine catabolic process	Aromatic amino acid lyase
Cluster-12430.181069	0	0	0	0.38	1.59	0.92	--	--	--	--	--	--	--	--	--
Cluster-12430.156379	0	0	0	0.33	0.15	0.99	--	--	K15287 solute carrier family 35, member F1/2 | (RefSeq) solute carrier family 35 member F2-like isoform X1 (A)	PREDICTED: solute carrier family 35 member F2-like isoform X1 [Musa acuminata subsp. malaccensis]	--	A0A1U7ZB30_NELNU SubName: Full=solute carrier family 35 member F1-like {ECO:0000313|RefSeq:XP_010244441.1};	Predicted membrane protein	GO:0016021,integral component of membrane; GO:0022857,transmembrane transporter activity	--
Cluster-12430.73250	0	0	0	1.66	1.13	0.66	--	--	--	--	--	--	--	--	--
Cluster-12430.203573	0	0	0	0.14	0.42	0.35	--	--	K07213 copper chaperone | (RefSeq) copper transport protein ATX1-like (A)	PREDICTED: heavy metal-associated isoprenylated plant protein 22-like [Phoenix dactylifera]	HIP23_ARATH RecName: Full=Heavy metal-associated isoprenylated plant protein 23 {ECO:0000303|PubMed:21072340, ECO:0000303|PubMed:23368984}; Short=AtHIP23 {ECO:0000303|PubMed:21072340, ECO:0000303|PubMed:23368984}; Flags: Precursor;	A0A2H3YGF1_PHODC SubName: Full=heavy metal-associated isoprenylated plant protein 22-like {ECO:0000313|RefSeq:XP_008798426.1};	Copper chaperone	GO:0005737,cytoplasm; GO:0046914,transition metal ion binding; GO:0046916,cellular transition metal ion homeostasis; GO:0030001,metal ion transport	Heavy-metal-associated domain
Cluster-12430.175366	0	0	0	0.27	0.09	0.63	--	--	K22262 WD repeat and FYVE domain-containing protein 3 | (RefSeq) protein SPIRRIG (A)	PREDICTED: pentatricopeptide repeat-containing protein At1g25360-like [Phoenix dactylifera]	PPR57_ARATH RecName: Full=Pentatricopeptide repeat-containing protein At1g25360;	A0A2H3ZXB6_PHODC SubName: Full=pentatricopeptide repeat-containing protein At1g25360-like {ECO:0000313|RefSeq:XP_008805705.1, ECO:0000313|RefSeq:XP_017701065.1};	FOG: PPR repeat	GO:0043231,intracellular membrane-bounded organelle; GO:0004519,endonuclease activity; GO:0003723,RNA binding; GO:0008270,zinc ion binding; GO:0009451,RNA modification	PPR repeat
Cluster-13410.0	0	0	0	0.14	0.15	0.13	--	--	--	--	--	--	--	--	--
Cluster-12430.16740	0	0	0	0.65	0.86	1.94	--	--	--	--	--	--	--	--	--
Cluster-12430.161095	0	0	0	0.07	0.23	0.08	--	--	--	--	--	--	--	--	--
Cluster-12430.75564	0	0	0	0.19	0.35	0.3	--	--	--	--	--	--	--	--	--
Cluster-12430.16581	0	0	0	0.72	0.07	0.19	--	--	--	PREDICTED: protein ENHANCED DISEASE RESISTANCE 2 isoform X1 [Elaeis guineensis]	EDR2_ARATH RecName: Full=Protein ENHANCED DISEASE RESISTANCE 2;	A0A2H3YS18_PHODC SubName: Full=protein ENHANCED DISEASE RESISTANCE 2-like isoform X1 {ECO:0000313|RefSeq:XP_008802965.1};	--	GO:0005789,endoplasmic reticulum membrane; GO:0010008,endosome membrane; GO:0016021,integral component of membrane; GO:0005886,plasma membrane; GO:0008289,lipid binding; GO:0070273,phosphatidylinositol-4-phosphate binding; GO:0009873,ethylene-activated signaling pathway; GO:1900056,negative regulation of leaf senescence; GO:0009626,plant-type hypersensitive response; GO:1900150,regulation of defe…	Protein of unknown function (DUF1336)
Cluster-12430.29857	0	0	0	2.94	0.31	1.34	--	--	K09422 transcription factor MYB, plant | (RefSeq) myb-related protein P (A)	PREDICTED: myb-related protein P [Elaeis guineensis]	--	A0A2H3XNH4_PHODC SubName: Full=myb-related protein P-like {ECO:0000313|RefSeq:XP_008786362.1};	--	--	--
Cluster-12430.154239	0	0	0	0.77	0.24	6.21	--	--	--	H0818E04.16 [Oryza sativa]	--	Q01JG7_ORYSA SubName: Full=H0818E04.16 protein {ECO:0000313|EMBL:CAH67099.1};	Phospholipase/carboxyhydrolase	--	Serine hydrolase (FSH1)
Cluster-12430.180481	0	0	0	0.11	0.82	0.28	--	--	--	PREDICTED: uncharacterized protein LOC105044623 [Elaeis guineensis]	--	A0A2H3Y4T4_PHODC SubName: Full=uncharacterized protein LOC103709737 {ECO:0000313|RefSeq:XP_008793449.1, ECO:0000313|RefSeq:XP_008793459.1, ECO:0000313|RefSeq:XP_017698976.1};	--	--	--
Cluster-12430.171857	0	0	0	0.36	0.24	0.43	--	--	K11642 chromodomain-helicase-DNA-binding protein 3 [EC:3.6.4.12] | (RefSeq) uncharacterized LOC18597975 (A)	Chromatin remodeling complex subunit-like protein isoform 1 [Theobroma cacao]	--	A0A061ES38_THECC SubName: Full=Chromatin remodeling complex subunit-like protein isoform 1 {ECO:0000313|EMBL:EOY07860.1};	--	GO:0005634,nucleus; GO:0005524,ATP binding; GO:0046872,metal ion binding	--
Cluster-12430.81309	0	0	0	1.34	1.54	2.59	--	--	--	hypothetical protein AQUCO_05100091v1 [Aquilegia coerulea]	GDL85_ARATH RecName: Full=GDSL esterase/lipase At5g45950; EC=3.1.1.-; AltName: Full=Extracellular lipase At5g45950; Flags: Precursor;	A0A2G5CJ28_AQUCA SubName: Full=Uncharacterized protein {ECO:0000313|EMBL:PIA31315.1};	--	GO:0005576,extracellular region; GO:0016788,hydrolase activity, acting on ester bonds; GO:0016042,lipid catabolic process	--
Cluster-30665.0	0	0	0	0.4	0.41	0.36	--	--	--	PREDICTED: probable membrane-associated kinase regulator 6 [Elaeis guineensis]	--	A0A2H3Z488_PHODC SubName: Full=probable membrane-associated kinase regulator 6 {ECO:0000313|RefSeq:XP_008807852.1};	--	GO:0016301,kinase activity	--
Cluster-12430.139034	0	0	0	0.83	0.58	0.25	--	--	K08057 calreticulin | (RefSeq) calreticulin-3 (A)	calreticulin-3 [Cucurbita moschata]	CALR3_ARATH RecName: Full=Calreticulin-3; AltName: Full=Protein PRIORITY IN SWEET LIFE 1; Flags: Precursor;	A0A061EYI8_THECC SubName: Full=Calreticulin 3 isoform 1 {ECO:0000313|EMBL:EOY09693.1};	Calreticulin	GO:0005783,endoplasmic reticulum; GO:0005788,endoplasmic reticulum lumen; GO:0005789,endoplasmic reticulum membrane; GO:0005509,calcium ion binding; GO:0030246,carbohydrate binding; GO:0051082,unfolded protein binding; GO:0046283,anthocyanin-containing compound metabolic process; GO:0010204,defense response signaling pathway, resistance gene-independent; GO:0042742,defense response to bacterium; …	--
Cluster-12430.191669	0	0	0	1.06	0.68	0.69	--	--	--	pentatricopeptide repeat-containing protein At3g22470, mitochondrial-like [Asparagus officinalis]	PP308_ARATH RecName: Full=Pentatricopeptide repeat-containing protein At4g14050, mitochondrial; AltName: Full=Mitochondrial editing factor 35 {ECO:0000303|PubMed:26470017}; Flags: Precursor;	A0A0D9WGL1_9ORYZ SubName: Full=Uncharacterized protein {ECO:0000313|EnsemblPlants:LPERR05G13310.1};	FOG: PPR repeat	GO:0043231,intracellular membrane-bounded organelle; GO:0016020,membrane; GO:0005739,mitochondrion; GO:0004519,endonuclease activity; GO:0003723,RNA binding; GO:0008270,zinc ion binding; GO:0016554,cytidine to uridine editing; GO:0006397,mRNA processing; GO:0009451,RNA modification	--
Cluster-12430.10202	0	0	0	0.15	0.23	0.07	--	--	--	CSC1-like protein At4g35870 [Phalaenopsis equestris]	--	A0A0D9VPA4_9ORYZ SubName: Full=Uncharacterized protein {ECO:0000313|EnsemblPlants:LPERR03G02680.1};	--	GO:0016021,integral component of membrane; GO:0005622,intracellular; GO:0006623,protein targeting to vacuole	--
Cluster-17357.3	0	0	0	0.06	0.47	0.05	--	--	--	--	--	--	--	--	--
Cluster-12430.28128	0	0	0	0.23	0.39	0.07	--	--	--	--	--	--	--	--	--
Cluster-12430.67315	0	0	0	0.13	0.25	0.17	--	--	K08272 calcium binding protein 39 | (RefSeq) putative MO25-like protein At5g47540 (A)	uncharacterized protein A4U43_C10F11050 [Asparagus officinalis]	SLK2_ARATH RecName: Full=Probable transcriptional regulator SLK2; Short=AtSLK2; AltName: Full=Protein SEUSS-like 2;	A0A2H3ZYS2_PHODC SubName: Full=probable transcriptional regulator SLK2 {ECO:0000313|RefSeq:XP_017701575.1};	--	GO:0005634,nucleus; GO:0030154,cell differentiation; GO:0009793,embryo development ending in seed dormancy; GO:0048467,gynoecium development; GO:1901001,negative regulation of response to salt stress; GO:0048481,plant ovule development; GO:0047484,regulation of response to osmotic stress; GO:0006355,regulation of transcription, DNA-templated; GO:0010044,response to aluminum ion; GO:0006351,transc…	--
Cluster-12430.15088	0	0	0	0.13	0.27	0.1	--	--	K08900 mitochondrial chaperone BCS1 | (RefSeq) AAA-ATPase At3g50940-like (A)	PREDICTED: protein HYPER-SENSITIVITY-RELATED 4-like [Phoenix dactylifera]	HSR4_ARATH RecName: Full=Protein HYPER-SENSITIVITY-RELATED 4 {ECO:0000303|PubMed:15181213}; Short=AtHSR4 {ECO:0000303|PubMed:15181213}; EC=3.6.1.3 {ECO:0000250|UniProtKB:Q9FLD5}; AltName: Full=BCS1-like protein;	A0A2H3X302_PHODC SubName: Full=protein HYPER-SENSITIVITY-RELATED 4-like {ECO:0000313|RefSeq:XP_008777540.1, ECO:0000313|RefSeq:XP_008777541.1};	AAA+-type ATPase	GO:0016021,integral component of membrane; GO:0005740,mitochondrial envelope; GO:0005741,mitochondrial outer membrane; GO:0005739,mitochondrion; GO:0005524,ATP binding; GO:0016887,ATPase activity; GO:0042802,identical protein binding; GO:0008219,cell death; GO:0009626,plant-type hypersensitive response; GO:0009617,response to bacterium; GO:0002237,response to molecule of bacterial origin; GO:0009…	Domain associated at C-terminal with AAA
Cluster-12430.94569	0	0	0	1.33	0.13	1.45	--	--	--	PREDICTED: late embryogenesis abundant protein Lea5-like [Phoenix dactylifera]	LEA5_CITSI RecName: Full=Late embryogenesis abundant protein Lea5;	A0A2H3XJV4_PHODC SubName: Full=late embryogenesis abundant protein Lea5-like {ECO:0000313|RefSeq:XP_008784753.1};	--	GO:0006950,response to stress	Late embryogenesis abundant protein
Cluster-12430.57354	0	0	0	0.42	0.87	1.13	--	--	--	--	--	--	--	--	--
Cluster-12430.174882	0	0	0	4.57	0.4	1.31	--	--	K13993 HSP20 family protein | (RefSeq) 17.9 kDa class II heat shock protein (A)	small heat shock protein, partial [Lilium longiflorum]	HSP21_SOLPE RecName: Full=17.3 kDa class II heat shock protein; AltName: Full=Hsp17.3; AltName: Full=Hsp20.2;	Q43544_LILLO SubName: Full=Small heat shock protein {ECO:0000313|EMBL:BAA04841.1}; Flags: Fragment;	Molecular chaperone (small heat-shock protein Hsp26/Hsp42)	GO:0005737,cytoplasm	Hsp20/alpha crystallin family
Cluster-12430.103020	0	0	0	1.91	0.89	0.75	--	MT	K11426 SET and MYND domain-containing protein | (RefSeq) histone-lysine N-methyltransferase ASHR1 (A)	PREDICTED: histone-lysine N-methyltransferase ASHR1 isoform X1 [Phoenix dactylifera]	ASHR1_ARATH RecName: Full=Histone-lysine N-methyltransferase ASHR1; EC=2.1.1.43; AltName: Full=ASH1-related protein 1; AltName: Full=Protein SET DOMAIN GROUP 37;	A0A2H3XDM3_PHODC SubName: Full=histone-lysine N-methyltransferase ASHR1 isoform X1 {ECO:0000313|RefSeq:XP_008782264.1};	Predicted histone tail methylase containing SET domain	GO:0005694,chromosome; GO:0005634,nucleus; GO:0018024,histone-lysine N-methyltransferase activity; GO:0046872,metal ion binding	--
Cluster-12430.103365	0	0	0	0.31	0.33	0.28	--	--	--	--	--	--	--	--	--
Cluster-12430.72848	0	0	0	2.22	2.05	0.22	--	--	--	--	--	--	--	--	--
Cluster-32421.0	0	0	0	1.01	1.07	0.31	--	--	--	--	--	--	--	--	--
Cluster-12430.100553	0	0	0	6.44	1.03	1.27	--	--	K14512 mitogen-activated protein kinase 6 [EC:2.7.11.24] | (RefSeq) mitogen-activated protein kinase 1 (A)	PREDICTED: mitogen-activated protein kinase 1 [Musa acuminata subsp. malaccensis]	MPK_PEA RecName: Full=Mitogen-activated protein kinase homolog D5; EC=2.7.11.24;	M0SW93_MUSAM RecName: Full=Mitogen-activated protein kinase {ECO:0000256|RuleBase:RU361165, ECO:0000256|SAAS:SAAS00652812}; EC=2.7.11.24 {ECO:0000256|RuleBase:RU361165, ECO:0000256|SAAS:SAAS00652812};	Mitogen-activated protein kinase	GO:0005622,intracellular; GO:0005524,ATP binding; GO:0004707,MAP kinase activity; GO:0007049,cell cycle	--
Cluster-12430.149254	0	0	0	1.64	0.79	0.12	--	--	K22683 aspartyl protease family protein [EC:3.4.23.-] | (RefSeq) aspartyl protease family protein 2 (A)	PREDICTED: probable aspartyl protease At4g16563 [Elaeis guineensis]	ASP63_ARATH RecName: Full=Probable aspartyl protease At4g16563 {ECO:0000305}; EC=3.4.23.- {ECO:0000305}; Flags: Precursor;	A0A2H3YHH1_PHODC SubName: Full=probable aspartyl protease At4g16563 {ECO:0000313|RefSeq:XP_008798866.1};	Aspartyl protease	GO:0009505,plant-type cell wall; GO:0004190,aspartic-type endopeptidase activity; GO:0030163,protein catabolic process; GO:0006508,proteolysis	Xylanase inhibitor C-terminal
Cluster-12430.17908	0	0	0	0.1	0.1	0.09	--	--	--	--	--	--	--	--	--
Cluster-13718.0	0	0	0	0.23	0.06	0.15	--	--	--	--	--	--	--	--	--
Cluster-12430.185996	0	0	0	0.12	0.5	0.26	--	--	K03234 elongation factor 2 | (RefSeq) elongation factor 2 (A)	hypothetical protein CICLE_v10004309mg [Citrus clementina]	EF2_ARATH RecName: Full=Elongation factor 2 {ECO:0000305}; Short=EF-2 {ECO:0000305}; AltName: Full=Protein LOW EXPRESSION OF OSMOTICALLY RESPONSIVE GENES 1 {ECO:0000303|PubMed:9401119};	A0A2H5P078_CITUN SubName: Full=Uncharacterized protein {ECO:0000313|EMBL:GAY45495.1};	Elongation factor 2	GO:0048046,apoplast; GO:0009507,chloroplast; GO:0005829,cytosol; GO:0016020,membrane; GO:0005730,nucleolus; GO:0005886,plasma membrane; GO:0009506,plasmodesma; GO:0005774,vacuolar membrane; GO:0005507,copper ion binding; GO:0005525,GTP binding; GO:0003924,GTPase activity; GO:0003729,mRNA binding; GO:0003746,translation elongation factor activity; GO:0009631,cold acclimation; GO:0009409,response t…	--
Cluster-12430.79842	0	0	0	0.54	0.53	2.92	--	--	--	--	--	--	--	--	--
Cluster-30714.0	0	0	0	1.94	8.46	0.37	MYB	--	K09422 transcription factor MYB, plant | (RefSeq) myb-related protein 308-like (A)	PREDICTED: myb-related protein 308-like [Musa acuminata subsp. malaccensis]	MYB08_ANTMA RecName: Full=Myb-related protein 308;	M0SGT6_MUSAM SubName: Full=Uncharacterized protein {ECO:0000313|EnsemblPlants:GSMUA_Achr3P22200_001};	Transcription factor, Myb superfamily	GO:0005634,nucleus; GO:0003677,DNA binding; GO:0006355,regulation of transcription, DNA-templated; GO:0006351,transcription, DNA-templated	Myb-like DNA-binding domain
Cluster-12430.30225	0	0	0	0.12	0.1	0.1	--	--	--	PREDICTED: uncharacterized protein At3g17950-like [Phoenix dactylifera]	--	A0A2H3XJ16_PHODC SubName: Full=uncharacterized protein At3g17950-like {ECO:0000313|RefSeq:XP_008784536.1};	--	--	--
Cluster-12430.140403	0	0	0	0.33	0.35	0.3	--	--	--	--	--	--	--	--	--
Cluster-12430.167194	0	0	0	3.12	5.79	3.39	--	--	--	--	--	--	--	--	--
Cluster-12430.55667	0	0	0	0.03	0.2	0.09	--	--	--	--	--	--	--	--	--
Cluster-12430.171761	0	0	0	0.16	0.2	0.27	--	--	--	uncharacterized protein LOC110096605 [Dendrobium catenatum]	--	A0A2I0WQE9_9ASPA SubName: Full=Growth-regulating factor 9 {ECO:0000313|EMBL:PKU77902.1};	--	--	WRC
Cluster-12430.62732	0	0	0	0.09	0.18	0.16	--	--	--	--	--	--	--	--	--
Cluster-12430.120766	0	0	0	0.99	0.34	0.15	--	--	--	PREDICTED: uncharacterized protein LOC109505611 [Elaeis guineensis]	--	A0A1D1XXU0_9ARAE SubName: Full=Protein yibA {ECO:0000313|EMBL:JAT47223.1}; Flags: Fragment;	--	--	--
Cluster-12430.54022	0	0	0	0.5	0.22	0.24	--	--	K08852 serine/threonine-protein kinase/endoribonuclease IRE1 [EC:2.7.11.1 3.1.26.-] | (RefSeq) serine/threonine-protein kinase/endoribonuclease IRE1b (A)	Serine/threonine-protein kinase/endoribonuclease IRE1a, partial [Ananas comosus]	--	A0A199V9K4_ANACO SubName: Full=Serine/threonine-protein kinase/endoribonuclease IRE1a {ECO:0000313|EMBL:OAY73703.1}; Flags: Fragment;	--	GO:0005524,ATP binding; GO:0004672,protein kinase activity; GO:0004540,ribonuclease activity; GO:0006397,mRNA processing	--
Cluster-12430.2455	0	0	0	0.4	1.29	0.37	--	--	--	--	--	--	--	--	--
Cluster-54776.1	0	0	0	0.42	0.22	0.19	--	--	K11593 eukaryotic translation initiation factor 2C | (RefSeq) protein argonaute 1A-like (A)	retrotransposon protein, putative, unclassified, expressed [Oryza sativa Japonica Group]	--	Q337X2_ORYSJ SubName: Full=Retrotransposon protein, putative, unclassified, expressed {ECO:0000313|EMBL:ABB47665.1};	FOG: Transposon-encoded proteins with TYA, reverse transcriptase, integrase domains in various combinations	GO:0005524,ATP binding; GO:0016887,ATPase activity; GO:0003676,nucleic acid binding; GO:0015074,DNA integration	--
Cluster-12430.29690	0	0	0	0.42	0.45	0.77	--	--	--	--	--	--	--	--	--
Cluster-12430.39225	0	0	0	1.94	0.58	0.5	--	--	K11153 retinol dehydrogenase 12 [EC:1.1.1.300] | (RefSeq) short-chain dehydrogenase TIC 32, chloroplastic (A)	short-chain dehydrogenase TIC 32, chloroplastic-like [Asparagus officinalis]	TIC32_ARATH RecName: Full=Short-chain dehydrogenase TIC 32, chloroplastic; EC=1.1.1.-; AltName: Full=Translocon at the inner envelope membrane of chloroplasts 32; Short=AtTIC32;	A0A2I4FU78_9ROSI SubName: Full=short-chain dehydrogenase TIC 32, chloroplastic-like {ECO:0000313|RefSeq:XP_018835195.1};	Dehydrogenases with different specificities (related to short-chain alcohol dehydrogenases)	GO:0009507,chloroplast; GO:0009941,chloroplast envelope; GO:0009706,chloroplast inner membrane; GO:0005886,plasma membrane; GO:0016491,oxidoreductase activity; GO:0015031,protein transport	--
Cluster-12430.32867	0	0	0	0.1	0.25	0.09	--	--	--	--	--	--	--	--	--
Cluster-12430.113908	0	0	0	0.57	0.71	0.21	--	--	--	Protodermal factor 1 [Ananas comosus]	PDF1_ARATH RecName: Full=Protodermal factor 1; Flags: Precursor;	A0A199W5B4_ANACO SubName: Full=Protodermal factor 1 {ECO:0000313|EMBL:OAY84373.1};	--	GO:0005576,extracellular region	--
Cluster-12430.3552	0	0	0	0.14	0.07	0.7	--	--	--	bromodomain-containing protein, putative [Ricinus communis]	--	B9RBN1_RICCO SubName: Full=Bromodomain-containing protein, putative {ECO:0000313|EMBL:EEF50952.1}; EC=2.3.1.48 {ECO:0000313|EMBL:EEF50952.1};	--	GO:0004402,histone acetyltransferase activity	--
Cluster-12430.121846	0	0	0	2.62	0.77	0.92	--	MT	K11437 type I protein arginine methyltransferase [EC:2.1.1.319] | (RefSeq) probable protein arginine N-methyltransferase 6 (A)	protein arginine methyltransferase 6, partial [Lilium brownii]	ANM6_ARATH RecName: Full=Probable protein arginine N-methyltransferase 6; EC=2.1.1.-;	A0A097PR41_9LILI SubName: Full=Protein arginine methyltransferase 6 {ECO:0000313|EMBL:AIU50511.1}; Flags: Fragment;	Protein arginine N-methyltransferase PRMT1 and related enzymes	GO:0005829,cytosol; GO:0008469,histone-arginine N-methyltransferase activity; GO:0035242,protein-arginine omega-N asymmetric methyltransferase activity; GO:0006355,regulation of transcription, DNA-templated	Ribosomal protein L11 methyltransferase (PrmA)
Cluster-12430.190882	0	0	0	0.13	0.73	0.25	--	--	--	--	--	--	--	--	--
Cluster-12430.73357	0	0	0	0.02	0.24	0.25	--	--	--	--	--	--	--	--	--
Cluster-12430.161082	0	0	0	0.39	0.65	0.46	--	--	--	Tyrosine-protein kinase [Trema orientalis]	--	A0A1U8Q881_NELNU SubName: Full=probable leucine-rich repeat receptor-like protein kinase At1g35710 {ECO:0000313|RefSeq:XP_019054988.1};	--	GO:0016021,integral component of membrane; GO:0005524,ATP binding; GO:0004672,protein kinase activity	Leucine rich repeat
Cluster-12430.97842	0	0	0	2.38	0.58	0.33	--	--	K02934 large subunit ribosomal protein L6e | (RefSeq) 60S ribosomal protein L6-like (A)	60S ribosomal protein L6-like [Asparagus officinalis]	RL6_MESCR RecName: Full=60S ribosomal protein L6; AltName: Full=YL16-like;	M5WA85_PRUPE SubName: Full=Uncharacterized protein {ECO:0000313|EMBL:EMJ03710.1};	60s ribosomal protein L6	GO:0005840,ribosome; GO:0003735,structural constituent of ribosome; GO:0006412,translation	Ribosomal protein L6e
Cluster-12430.195562	0	0	0	0.52	0.13	0.12	--	--	--	--	--	--	--	--	--
Cluster-12430.73366	0	0	0	0.58	0.55	0.37	--	--	K22614 NLR family CARD domain-containing protein 3 | (RefSeq) protein NLRC3-like (A)	PREDICTED: protein NLRC3-like isoform X1 [Phoenix dactylifera]	--	A0A2H3Y695_PHODC SubName: Full=protein NLRC3-like isoform X1 {ECO:0000313|RefSeq:XP_008793815.1};	LRR-containing protein	--	Leucine Rich repeat
Cluster-12430.135492	0	0	0	0.42	0.48	0.24	--	--	K02218 casein kinase 1 [EC:2.7.11.1] | (RefSeq) casein kinase 1-like protein 2 (A)	hypothetical protein GLYMA_13G348100 [Glycine max]	CKL1_ARATH RecName: Full=Casein kinase 1-like protein 1 {ECO:0000305}; EC=2.7.11.1 {ECO:0000305}; AltName: Full=Casein kinase 1 {ECO:0000303|PubMed:7923358}; AltName: Full=Casein kinase I isoform delta-like {ECO:0000305}; Short=CKI-delta {ECO:0000305}; AltName: Full=Protein CASEIN KINASE I-LIKE 1 {ECO:0000303|PubMed:16126836};	I1M5A1_SOYBN SubName: Full=Uncharacterized protein {ECO:0000313|EMBL:KRH23274.1, ECO:0000313|EnsemblPlants:GLYMA13G42380.2};	Casein kinase (serine/threonine/tyrosine protein kinase)	GO:0005737,cytoplasm; GO:0005634,nucleus; GO:0009506,plasmodesma; GO:0005524,ATP binding; GO:0004674,protein serine/threonine kinase activity; GO:0006897,endocytosis; GO:0018105,peptidyl-serine phosphorylation; GO:0008360,regulation of cell shape	Fungal protein kinase
Cluster-12430.1666	0	0	0	0.14	0.73	0.13	--	--	--	--	--	--	--	--	--
Cluster-12430.42575	0	0	0	0.4	0.42	0.08	--	--	K13420 LRR receptor-like serine/threonine-protein kinase FLS2 [EC:2.7.11.1] | (RefSeq) hypothetical protein (A)	PREDICTED: MDIS1-interacting receptor like kinase 1 [Vitis vinifera]	MIK1_ARATH RecName: Full=MDIS1-interacting receptor like kinase 1 {ECO:0000303|PubMed:26863186}; Short=AtMIK1 {ECO:0000303|PubMed:26863186}; AltName: Full=Leucine-rich repeat receptor-like protein kinase PXL2 {ECO:0000303|PubMed:17570668}; EC=2.7.11.1 {ECO:0000305}; AltName: Full=Protein PHLOEM INTERCALATED WITH XYLEM-LIKE 2 {ECO:0000303|PubMed:17570668}; Flags: Precursor;	F6HZR2_VITVI SubName: Full=Uncharacterized protein {ECO:0000313|EMBL:CCB60178.1};	--	GO:0016021,integral component of membrane; GO:0005886,plasma membrane; GO:0090406,pollen tube; GO:0005524,ATP binding; GO:0004672,protein kinase activity; GO:0004674,protein serine/threonine kinase activity; GO:0030154,cell differentiation; GO:0010087,phloem or xylem histogenesis; GO:0010067,procambium histogenesis; GO:0046777,protein autophosphorylation; GO:0006468,protein phosphorylation	Leucine rich repeat
Cluster-12430.128725	0	0	0	0.19	0.43	0.83	--	--	--	PREDICTED: uncharacterized protein At4g37920, chloroplastic [Elaeis guineensis]	Y4920_ARATH RecName: Full=Uncharacterized protein At4g37920;	A0A2H3Z288_PHODC SubName: Full=uncharacterized protein At4g37920, chloroplastic {ECO:0000313|RefSeq:XP_008807310.1};	--	GO:0009507,chloroplast; GO:0009941,chloroplast envelope; GO:0009535,chloroplast thylakoid membrane	--
Cluster-49775.0	0	0	0	3.62	1.37	3.48	--	--	K01915 glutamine synthetase [EC:6.3.1.2] | (RefSeq) glutamine synthetase cytosolic isozyme 2 isoform X1 (A)	PREDICTED: glutamine synthetase cytosolic isozyme 2 isoform X1 [Musa acuminata subsp. malaccensis]	GLNA1_PHAVU RecName: Full=Glutamine synthetase PR-1; EC=6.3.1.2; AltName: Full=Gln isozyme beta; AltName: Full=Glutamate--ammonia ligase;	A0A0D9VY61_9ORYZ RecName: Full=Glutamine synthetase {ECO:0000256|RuleBase:RU004356}; EC=6.3.1.2 {ECO:0000256|RuleBase:RU004356};	--	GO:0005737,cytoplasm; GO:0005524,ATP binding; GO:0004356,glutamate-ammonia ligase activity; GO:0006542,glutamine biosynthetic process; GO:0009399,nitrogen fixation	--
Cluster-12430.47733	0	0	0	2.46	1.4	1.18	--	--	--	--	--	--	--	--	--
Cluster-12430.77738	0	0	0	1.09	0.66	0.75	--	--	--	PREDICTED: uncharacterized protein At5g48480 [Vitis vinifera]	--	F6I1Z8_VITVI SubName: Full=Uncharacterized protein {ECO:0000313|EMBL:CCB60965.1};	--	GO:0005829,cytosol	--
Cluster-12430.54590	0	0	0	0.59	0.22	0.2	--	--	K13206 coiled-coil domain-containing protein 55 | (RefSeq) LOW QUALITY PROTEIN: nuclear speckle splicing regulatory protein 1 (A)	PREDICTED: uncharacterized protein LOC100842870 [Brachypodium distachyon]	--	A0A0Q3JN31_BRADI SubName: Full=Uncharacterized protein {ECO:0000313|EMBL:KQJ99752.1};	--	--	--
Cluster-12430.52132	0	0	0	6.05	2.34	3.93	--	--	--	--	--	--	--	--	--
Cluster-12430.105042	0	0	0	1.09	0.48	1.95	--	--	--	--	--	--	--	--	--
Cluster-23536.0	0	0	0	0.37	0.54	0.55	--	--	--	--	--	--	--	--	--
Cluster-12430.151982	0	0	0	0.15	0.04	0.03	--	--	--	--	--	--	--	--	--
Cluster-12430.157587	0	0	0	2.77	1.94	0.18	--	--	K22596 gamma-glutamylcyclotransferase, plant [EC:4.3.2.9] | (RefSeq) LOC109782856; gamma-glutamylcyclotransferase 2-2 (A)	PREDICTED: putative glutathione-specific gamma-glutamylcyclotransferase 2 isoform X2 [Brachypodium distachyon]	GCT22_ARATH RecName: Full=Gamma-glutamylcyclotransferase 2-2 {ECO:0000305}; Short=AtGGCT2;2 {ECO:0000303|PubMed:25716890}; EC=4.3.2.9 {ECO:0000269|PubMed:25716890}; AltName: Full=Gamma-glutamyl cyclotransferase 2;2 {ECO:0000303|PubMed:25716890};	A0A0Q3FMK1_BRADI RecName: Full=Gamma-glutamylcyclotransferase {ECO:0000256|RuleBase:RU363081}; EC=4.3.2.9 {ECO:0000256|RuleBase:RU363081};	Predicted cation transporter	GO:0005737,cytoplasm; GO:0003839,gamma-glutamylcyclotransferase activity; GO:0016829,lyase activity; GO:0006751,glutathione catabolic process	--
Cluster-12430.110726	0	0	0	0.39	0.06	0.06	--	--	--	--	--	--	--	--	--
Cluster-12430.41300	0	0	0	0.15	0.22	0.59	--	--	--	--	--	--	--	--	--
Cluster-12430.20147	0	0	0	1.4	0.5	0.86	--	--	K07195 exocyst complex component 7 | (RefSeq) exocyst complex component EXO70A1-like (A)	PREDICTED: exocyst complex component EXO70A1-like [Elaeis guineensis]	--	A0A2H3YIZ7_PHODC SubName: Full=exocyst complex component EXO70A1-like {ECO:0000313|RefSeq:XP_008799449.1};	--	--	--
Cluster-12430.174075	0	0	0	1.95	0.62	1.12	--	--	--	--	--	--	--	--	--
Cluster-12430.63672	0	0	0	9.83	2.28	1.91	--	--	--	PREDICTED: uncharacterized protein LOC109230093 [Nicotiana attenuata]	--	A0A0V0HS95_SOLCH SubName: Full=Putative ovule protein {ECO:0000313|EMBL:JAP23292.1};	--	GO:0016021,integral component of membrane	--
Cluster-12430.69778	0	0	0	0.27	8.2	3.45	--	--	--	--	--	--	--	--	--
Cluster-12430.162237	0	0	0	0.11	0.22	0.1	--	--	--	--	--	--	--	--	--
Cluster-12430.129277	0	0	0	0.73	0.99	0.15	--	--	K09834 tocopherol cyclase [EC:5.5.1.24] | (RefSeq) probable tocopherol cyclase, chloroplastic (A)	PREDICTED: probable tocopherol cyclase, chloroplastic isoform X1 [Elaeis guineensis]	TOCC_ORYSJ RecName: Full=Probable tocopherol cyclase, chloroplastic; AltName: Full=Vitamin E pathway gene 1 protein; Flags: Precursor;	A0A2I0XDD8_9ASPA SubName: Full=Putative tocopherol cyclase, chloroplastic {ECO:0000313|EMBL:PKU85926.1};	--	GO:0009941,chloroplast envelope; GO:0009534,chloroplast thylakoid; GO:0010287,plastoglobule; GO:0009976,tocopherol cyclase activity; GO:0015994,chlorophyll metabolic process; GO:0006631,fatty acid metabolic process; GO:0009915,phloem sucrose loading; GO:0031347,regulation of defense response; GO:0009644,response to high light intensity; GO:0006979,response to oxidative stress; GO:0009651,response…	Tocopherol cyclase
Cluster-12430.78742	0	0	0	14.38	42.48	21.21	--	--	--	--	--	--	--	--	--
Cluster-12430.104914	0	0	0	4.31	1.12	0.78	--	--	--	PREDICTED: uncharacterized protein LOC103993598 [Musa acuminata subsp. malaccensis]	--	A0A199UGE4_ANACO SubName: Full=Uncharacterized protein {ECO:0000313|EMBL:OAY63635.1}; Flags: Fragment;	--	GO:0016021,integral component of membrane	--
Cluster-12430.156465	0	0	0	3.47	4.08	13.63	--	--	--	--	--	--	--	--	--
Cluster-28861.1	0	0	0	0.31	0.21	0.18	--	--	--	--	--	--	--	--	--
Cluster-12430.85179	0	0	0	5.41	2.05	1.76	--	--	--	--	--	--	--	--	--
Cluster-12430.82843	0	0	0	0.57	0.71	0.5	--	--	K01807 ribose 5-phosphate isomerase A [EC:5.3.1.6] | (RefSeq) probable ribose-5-phosphate isomerase 2 (A)	putative ribose-5-phosphate isomerase 2 [Ananas comosus]	RPI1_ARATH RecName: Full=Probable ribose-5-phosphate isomerase 1; EC=5.3.1.6; AltName: Full=Phosphoriboisomerase 1; AltName: Full=Protein RADIAL SWELLING 10;	A0A199UXT6_ANACO SubName: Full=Putative ribose-5-phosphate isomerase 2 {ECO:0000313|EMBL:OAY69431.1};	Ribose 5-phosphate isomerase	GO:0005737,cytoplasm; GO:0005829,cytosol; GO:0004751,ribose-5-phosphate isomerase activity; GO:0030244,cellulose biosynthetic process; GO:0009052,pentose-phosphate shunt, non-oxidative branch; GO:0080167,response to karrikin; GO:0046109,uridine biosynthetic process	--
Cluster-12430.132231	0	0	0	1.18	1.22	1.91	--	--	K10144 RING finger and CHY zinc finger domain-containing protein 1 [EC:2.3.2.27] | (RefSeq) E3 ubiquitin-protein ligase MIEL1-like (A)	PREDICTED: E3 ubiquitin-protein ligase MIEL1-like [Phoenix dactylifera]	ZFP34_ORYSJ RecName: Full=Probable E3 ubiquitin-protein ligase RZFP34 {ECO:0000305}; EC=2.3.2.27 {ECO:0000305}; AltName: Full=OsRFP1 {ECO:0000303|Ref.1}; AltName: Full=RING zinc-finger protein 34 {ECO:0000303|PubMed:25002225}; Short=OsRZFP34 {ECO:0000303|PubMed:25002225};	A0A2H3X264_PHODC SubName: Full=E3 ubiquitin-protein ligase MIEL1-like {ECO:0000313|RefSeq:XP_008777184.1, ECO:0000313|RefSeq:XP_008777185.1};	Zn-finger protein	GO:0005634,nucleus; GO:0016740,transferase activity; GO:0008270,zinc ion binding; GO:0016567,protein ubiquitination	Zinc-ribbon
Cluster-12430.165674	0	0	0	1.41	0.29	0.77	--	--	K14827 pre-rRNA-processing protein IPI1 | (RefSeq) uncharacterized protein LOC113272672 (A)	hypothetical protein HannXRQ_Chr16g0521541 [Helianthus annuus]	--	A0A251S154_HELAN SubName: Full=Uncharacterized protein {ECO:0000313|EMBL:OTF92408.1};	--	--	--
Cluster-12430.26449	0	0	0	0.11	0.11	0.57	--	--	--	--	--	--	--	--	--
Cluster-18228.1	0	0	0	2.42	0.53	0.93	--	--	--	--	--	--	--	--	--
Cluster-12430.204667	0	0	0	0.64	1.42	0.6	--	--	--	--	--	--	--	--	--
Cluster-12430.47303	0	0	0	0.33	0.34	0.15	--	--	--	--	--	--	--	--	--
Cluster-55512.0	0	0	0	1.25	0.14	0.12	--	--	--	--	--	--	--	--	--
Cluster-12430.163428	0	0	0	5.64	0.12	0.1	--	--	K12524 bifunctional aspartokinase / homoserine dehydrogenase 1 [EC:2.7.2.4 1.1.1.3] | (RefSeq) bifunctional aspartokinase/homoserine dehydrogenase 1, chloroplastic (A)	PREDICTED: bifunctional aspartokinase/homoserine dehydrogenase 1, chloroplastic [Musa acuminata subsp. malaccensis]	AKH2_ARATH RecName: Full=Bifunctional aspartokinase/homoserine dehydrogenase 2, chloroplastic; Short=AK-HD 2; Short=AK-HSDH 2; AltName: Full=Beta-aspartyl phosphate homoserine 2; Includes: RecName: Full=Aspartokinase; EC=2.7.2.4; Includes: RecName: Full=Homoserine dehydrogenase; EC=1.1.1.3; Flags: Precursor;	M0SSS8_MUSAM SubName: Full=Uncharacterized protein {ECO:0000313|EnsemblPlants:GSMUA_Achr4P28160_001};	--	GO:0009507,chloroplast; GO:0009570,chloroplast stroma; GO:0004072,aspartate kinase activity; GO:0005524,ATP binding; GO:0004412,homoserine dehydrogenase activity; GO:0050661,NADP binding; GO:0009090,homoserine biosynthetic process; GO:0009089,lysine biosynthetic process via diaminopimelate; GO:0009086,methionine biosynthetic process; GO:0009088,threonine biosynthetic process	--
Cluster-12430.173864	0	0	0	0.16	0.33	0.07	--	--	K17500 integrin-linked kinase-associated serine/threonine phosphatase 2C [EC:3.1.3.16] | (RefSeq) WAT1-related protein At3g18200-like (A)	PREDICTED: subtilisin-like protease SBT1.5 [Elaeis guineensis]	SBT16_ARATH RecName: Full=Subtilisin-like protease SBT1.6 {ECO:0000303|PubMed:16193095}; EC=3.4.21.- {ECO:0000305}; AltName: Full=Subtilase subfamily 1 member 6 {ECO:0000303|PubMed:16193095}; Short=AtSBT1.6 {ECO:0000303|PubMed:16193095}; AltName: Full=Subtilisin-like serine protease 2 {ECO:0000303|PubMed:12702015}; Short=At-SLP2 {ECO:0000303|PubMed:12702015}; Flags: Precursor;	A0A199V215_ANACO SubName: Full=Subtilisin-like protease SBT1.6 {ECO:0000313|EMBL:OAY71094.1};	--	GO:0016020,membrane; GO:0004252,serine-type endopeptidase activity; GO:0008236,serine-type peptidase activity; GO:0009827,plant-type cell wall modification	Peptidase inhibitor I9
Cluster-12430.96429	0	0	0	0.17	0.17	0.46	--	--	--	--	--	--	--	--	--
Cluster-12430.72643	0	0	0	0.64	1.42	0.6	--	--	K14007 protein transport protein SEC24 | (RefSeq) protein transport protein Sec24-like At4g32640 (A)	zinc finger protein [Macleaya cordata]	SC24C_ARATH RecName: Full=Protein transport protein Sec24-like CEF;	A0A200QGM8_9MAGN SubName: Full=Zinc finger protein {ECO:0000313|EMBL:OVA09660.1};	Vesicle coat complex COPII, subunit SFB3	GO:0030127,COPII vesicle coat; GO:0005829,cytosol; GO:0005789,endoplasmic reticulum membrane; GO:0033116,endoplasmic reticulum-Golgi intermediate compartment membrane; GO:0000139,Golgi membrane; GO:0008270,zinc ion binding; GO:0006888,ER to Golgi vesicle-mediated transport; GO:0006886,intracellular protein transport; GO:0006979,response to oxidative stress	--
Cluster-12430.72544	0	0	0	0.29	0.07	0.26	--	--	--	--	--	--	--	--	--
Cluster-11796.1	0	0	0	0.65	0.72	2.46	--	--	--	--	--	--	--	--	--
Cluster-12430.178321	0	0	0	0.31	0.53	0.17	--	--	K11593 eukaryotic translation initiation factor 2C | (RefSeq) protein argonaute 2 (A)	protein argonaute 2 [Sorghum bicolor]	AGO2_ORYSJ RecName: Full=Protein argonaute 2; Short=OsAGO2;	A0A0D9W9F9_9ORYZ SubName: Full=Uncharacterized protein {ECO:0000313|EnsemblPlants:LPERR04G20830.2};	Translation initiation factor 2C (eIF-2C) and related proteins	GO:0003676,nucleic acid binding; GO:0031047,gene silencing by RNA	N-terminal domain of argonaute
Cluster-12430.125801	0	0	0	0.1	0.07	0.04	--	MT	K15333 tRNA guanosine-2'-O-methyltransferase [EC:2.1.1.34] | (RefSeq) uncharacterized protein LOC104224633 (A)	hypothetical protein CCACVL1_30984 [Corchorus capsularis]	SBT16_ARATH RecName: Full=Subtilisin-like protease SBT1.6 {ECO:0000303|PubMed:16193095}; EC=3.4.21.- {ECO:0000305}; AltName: Full=Subtilase subfamily 1 member 6 {ECO:0000303|PubMed:16193095}; Short=AtSBT1.6 {ECO:0000303|PubMed:16193095}; AltName: Full=Subtilisin-like serine protease 2 {ECO:0000303|PubMed:12702015}; Short=At-SLP2 {ECO:0000303|PubMed:12702015}; Flags: Precursor;	A0A1R3FUF2_COCAP SubName: Full=Uncharacterized protein {ECO:0000313|EMBL:OMO49492.1};	--	GO:0016020,membrane; GO:0004252,serine-type endopeptidase activity; GO:0008236,serine-type peptidase activity; GO:0009827,plant-type cell wall modification	Subtilase family
Cluster-12430.116867	0	0	0	0.26	0.68	0.15	--	--	--	PREDICTED: heme-binding protein 2-like [Elaeis guineensis]	--	A0A2I0VTC0_9ASPA SubName: Full=Heme-binding-like protein {ECO:0000313|EMBL:PKU66667.1};	--	--	SOUL heme-binding protein
Cluster-12430.128368	0	0	0	0.32	0.38	0.08	--	--	--	PREDICTED: probable transcriptional regulator SLK2 [Elaeis guineensis]	SLK2_ARATH RecName: Full=Probable transcriptional regulator SLK2; Short=AtSLK2; AltName: Full=Protein SEUSS-like 2;	M0RY01_MUSAM SubName: Full=Uncharacterized protein {ECO:0000313|EnsemblPlants:GSMUA_Achr1P07930_001};	--	GO:0005634,nucleus; GO:0030154,cell differentiation; GO:0009793,embryo development ending in seed dormancy; GO:0048467,gynoecium development; GO:1901001,negative regulation of response to salt stress; GO:0048481,plant ovule development; GO:0047484,regulation of response to osmotic stress; GO:0006355,regulation of transcription, DNA-templated; GO:0010044,response to aluminum ion; GO:0006351,transc…	LIM-domain binding protein
Cluster-12430.124569	0	0	0	0.02	0.1	0.11	--	--	--	--	--	--	--	--	--
Cluster-12430.168058	0	0	0	2.02	0.83	0.37	--	--	K20823 N-alpha-acetyltransferase 35, NatC auxiliary subunit | (RefSeq) N-alpha-acetyltransferase 35, NatC auxiliary subunit-like (A)	hypothetical protein VITISV_008490 [Vitis vinifera]	--	A5BLW1_VITVI SubName: Full=Uncharacterized protein {ECO:0000313|EMBL:CAN61544.1};	FOG: Reverse transcriptase	--	Reverse transcriptase (RNA-dependent DNA polymerase)
Cluster-12430.172011	0	0	0	2.14	2.45	1.08	--	--	K00799 glutathione S-transferase [EC:2.5.1.18] | (RefSeq) glutathione S-transferase F9-like (A)	glutathione S-transferase [Dracaena cambodiana]	GSTF8_ARATH RecName: Full=Glutathione S-transferase F8, chloroplastic; Short=AtGSTF8; EC=2.5.1.18; AltName: Full=AtGSTF5; AltName: Full=GST class-phi member 8; AltName: Full=Glutathione S-transferase 6; Flags: Precursor;	A0A173GPI1_9ASPA SubName: Full=Glutathione S-transferase {ECO:0000313|EMBL:ANH58193.1};	Glutathione S-transferase	GO:0009507,chloroplast; GO:0009941,chloroplast envelope; GO:0009570,chloroplast stroma; GO:0005829,cytosol; GO:0005634,nucleus; GO:0010319,stromule; GO:0009579,thylakoid; GO:0005774,vacuolar membrane; GO:0043295,glutathione binding; GO:0004364,glutathione transferase activity; GO:0004601,peroxidase activity; GO:0006952,defense response; GO:0042742,defense response to bacterium; GO:0006749,glutath…	Glutathione S-transferase, C-terminal domain
Cluster-12430.29420	0	0	0	0.15	1.53	0.4	--	--	--	--	--	--	--	--	--
Cluster-12430.25070	0	0	0	0.44	0.09	0.54	--	--	--	--	--	--	--	--	--
Cluster-12430.181793	0	0	0	0.19	0.12	0.13	--	--	--	--	--	--	--	--	--
Cluster-12430.163417	0	0	0	0.97	1.46	0.23	--	--	--	--	--	--	--	--	--
Cluster-12430.207162	0	0	0	0.21	0.65	1.13	--	--	--	--	--	--	--	--	--
Cluster-12430.142049	0	0	0	0.36	0.18	0.13	--	--	--	PREDICTED: uncharacterized protein LOC103719289 [Phoenix dactylifera]	--	A0A2H3Z0T4_PHODC SubName: Full=uncharacterized protein LOC103719289 {ECO:0000313|RefSeq:XP_008806694.1};	FOG: Transposon-encoded proteins with TYA, reverse transcriptase, integrase domains in various combinations	--	--
Cluster-12430.117018	0	0	0	0.11	0.01	0.24	--	--	K13223 indole-2-monooxygenase [EC:1.14.13.137] | (RefSeq) bx2; indole-2-monooxygenase (A)	PREDICTED: cytochrome P450 71A1-like isoform X2 [Phoenix dactylifera]	C71C4_MAIZE RecName: Full=indole-2-monooxygenase; EC=1.14.13.137; AltName: Full=Cytochrome P450 71C4; AltName: Full=Protein benzoxazineless 2;	A0A2H3ZBB8_PHODC SubName: Full=cytochrome P450 71A1-like isoform X2 {ECO:0000313|RefSeq:XP_008810925.2};	Cytochrome P450 CYP2 subfamily	GO:0016021,integral component of membrane; GO:0020037,heme binding; GO:0036190,indole-2-monooxygenase activity; GO:0005506,iron ion binding	Cytochrome P450
Cluster-12430.36288	0	0	0	0.39	2.08	0.36	--	--	K01191 alpha-mannosidase [EC:3.2.1.24] | (RefSeq) alpha-mannosidase-like (A)	Glycoside hydrolase family 38 [Macleaya cordata]	MANA_CANEN RecName: Full=Alpha-mannosidase {ECO:0000303|PubMed:4973951}; Short=JBM {ECO:0000303|PubMed:24295789}; Short=Jbalpha-man {ECO:0000303|PubMed:21924285}; EC=3.2.1.24 {ECO:0000269|PubMed:1156387, ECO:0000269|PubMed:12325362, ECO:0000269|PubMed:4973951, ECO:0000269|PubMed:5145}; Contains: RecName: Full=Alpha-mannosidase, heavy subunit {ECO:0000303|PubMed:24221485}; Contains: RecName: Full=…	A0A200RA65_9MAGN RecName: Full=Alpha-mannosidase {ECO:0000256|RuleBase:RU361199}; EC=3.2.1.- {ECO:0000256|RuleBase:RU361199};	Glycosyl hydrolase, family 38 - alpha-mannosidase	GO:0000326,protein storage vacuole; GO:0004559,alpha-mannosidase activity; GO:0030246,carbohydrate binding; GO:0046872,metal ion binding; GO:0006013,mannose metabolic process	--
Cluster-12430.196021	0	0	0	1.06	0.85	0.05	--	--	--	--	--	--	--	--	FAM196 family
Cluster-12430.150868	0	0	0	16.05	24.53	6.81	--	--	--	hypothetical protein TSUD_315900 [Trifolium subterraneum]	--	A5AY07_VITVI SubName: Full=Uncharacterized protein {ECO:0000313|EMBL:CAN73916.1};	FOG: Reverse transcriptase	--	--
Cluster-12430.48838	0	0	0	0.1	0.1	0.09	--	--	--	--	--	--	--	--	--
Cluster-12430.130444	0	0	0	0.44	0.51	0.35	--	--	--	PREDICTED: protein GUCD1 isoform X1 [Elaeis guineensis]	--	A0A199VJD8_ANACO SubName: Full=Protein GUCD1 {ECO:0000313|EMBL:OAY77214.1};	Uncharacterized conserved protein	--	--
Cluster-12430.130205	0	0	0	3.7	17.4	7.26	--	--	--	--	--	--	--	--	--
Cluster-12430.71511	0	0	0	0.29	0.92	0.53	--	--	K01810 glucose-6-phosphate isomerase [EC:5.3.1.9] | (RefSeq) glucose-6-phosphate isomerase, cytosolic-like (A)	hypothetical protein TSUD_415380 [Trifolium subterraneum]	--	A0A151RGG4_CAJCA SubName: Full=Retrotransposable element Tf2 {ECO:0000313|EMBL:KYP41567.1};	--	GO:0003676,nucleic acid binding; GO:0015074,DNA integration	--
Cluster-12430.50685	0	0	0	0.1	0.31	0.68	--	--	K16732 protein regulator of cytokinesis 1 | (RefSeq) 65-kDa microtubule-associated protein 3-like (A)	65-kDa microtubule-associated protein 3-like [Ananas comosus]	MA653_ARATH RecName: Full=65-kDa microtubule-associated protein 3; Short=AtMAP65-3; AltName: Full=Protein PLEIADE;	A0A1U8BC56_NELNU SubName: Full=65-kDa microtubule-associated protein 3 {ECO:0000313|RefSeq:XP_010277391.1, ECO:0000313|RefSeq:XP_010277392.1};	Microtubule-associated protein essential for anaphase spindle elongation	GO:0055028,cortical microtubule; GO:0005874,microtubule; GO:0005634,nucleus; GO:0009524,phragmoplast; GO:0009574,preprophase band; GO:0008017,microtubule binding; GO:0000911,cytokinesis by cell plate formation; GO:0052096,formation by symbiont of syncytium involving giant cell for nutrient acquisition from host; GO:0000226,microtubule cytoskeleton organization; GO:0046785,microtubule polymerizati…	--
Cluster-21017.0	0	0	0	0.3	0.31	0.82	--	--	--	--	--	--	--	--	--
Cluster-12430.183233	0	0	0	1.28	1.37	1.58	--	--	--	--	--	--	--	--	--
Cluster-12430.18094	0	0	0	1.5	0.97	0.61	--	--	--	--	--	--	--	--	--
Cluster-12430.186889	0	0	0	0.43	1.39	0.8	--	--	K01179 endoglucanase [EC:3.2.1.4] | (RefSeq) endoglucanase 13 (A)	uncharacterized protein LOC109843420, partial [Asparagus officinalis]	M810_ARATH RecName: Full=Uncharacterized mitochondrial protein AtMg00810; AltName: Full=ORF240b;	A0A1U8GTQ2_CAPAN SubName: Full=uncharacterized mitochondrial protein AtMg00810-like {ECO:0000313|RefSeq:XP_016545124.1, ECO:0000313|RefSeq:XP_016574636.1};	FOG: Transposon-encoded proteins with TYA, reverse transcriptase, integrase domains in various combinations	GO:0005739,mitochondrion	--
Cluster-12430.182284	0	0	0	0.27	0.54	0.76	--	--	K11088 small nuclear ribonucleoprotein D3 | (RefSeq) small nuclear ribonucleoprotein SmD3b-like (A)	PREDICTED: small nuclear ribonucleoprotein SmD3b-like [Ipomoea nil]	SMD3A_ARATH RecName: Full=Small nuclear ribonucleoprotein SmD3a {ECO:0000305}; Short=SmD3-a {ECO:0000303|PubMed:21421416}; AltName: Full=snRNP core protein D3-a {ECO:0000305};	G7LBD3_MEDTR SubName: Full=Small nuclear ribonucleoprotein {ECO:0000313|EMBL:AET04613.1};	Small nuclear ribonucleoprotein Sm D3	GO:0071013,catalytic step 2 spliceosome; GO:0000243,commitment complex; GO:0005829,cytosol; GO:0016604,nuclear body; GO:0005730,nucleolus; GO:0005634,nucleus; GO:0034715,pICln-Sm protein complex; GO:0071011,precatalytic spliceosome; GO:0071010,prespliceosome; GO:0034719,SMN-Sm protein complex; GO:0097526,spliceosomal tri-snRNP complex; GO:0005685,U1 snRNP; GO:0005689,U12-type spliceosomal complex…	--
Cluster-12430.180382	0	0	0	4.37	1.33	0.75	--	--	K11153 retinol dehydrogenase 12 [EC:1.1.1.300] | (RefSeq) short-chain dehydrogenase TIC 32, chloroplastic-like (A)	PREDICTED: short-chain dehydrogenase TIC 32, chloroplastic [Nicotiana sylvestris]	TIC32_ARATH RecName: Full=Short-chain dehydrogenase TIC 32, chloroplastic; EC=1.1.1.-; AltName: Full=Translocon at the inner envelope membrane of chloroplasts 32; Short=AtTIC32;	A0A1S3Z1J9_TOBAC SubName: Full=short-chain dehydrogenase TIC 32, chloroplastic-like {ECO:0000313|RefSeq:XP_016458303.1, ECO:0000313|RefSeq:XP_016458304.1};	Dehydrogenases with different specificities (related to short-chain alcohol dehydrogenases)	GO:0009507,chloroplast; GO:0009941,chloroplast envelope; GO:0009706,chloroplast inner membrane; GO:0005886,plasma membrane; GO:0016491,oxidoreductase activity; GO:0015031,protein transport	short chain dehydrogenase
Cluster-12430.69198	0	0	0	0.04	0.03	0.03	--	MT	--	histone-lysine N-methyltransferase ATX4-like isoform X1 [Phalaenopsis equestris]	ATX4_ARATH RecName: Full=Histone-lysine N-methyltransferase ATX4; EC=2.1.1.43; AltName: Full=Protein SET DOMAIN GROUP 16; AltName: Full=Trithorax-homolog protein 4; Short=TRX-homolog protein 4; Short=Trithorax 4;	A0A1U8AFZ8_NELNU RecName: Full=Histone-lysine N-methyltransferase {ECO:0000256|PROSITE-ProRule:PRU00899, ECO:0000256|SAAS:SAAS00591749}; EC=2.1.1.43 {ECO:0000256|PROSITE-ProRule:PRU00899, ECO:0000256|SAAS:SAAS00591749};	Histone H3 (Lys4) methyltransferase complex, subunit SET1 and related methyltransferases	GO:0005634,nucleus; GO:0018024,histone-lysine N-methyltransferase activity; GO:0046872,metal ion binding; GO:0051571,positive regulation of histone H3-K4 methylation	--
Cluster-12430.56066	0	0	0	0.26	0.09	0.23	--	--	--	--	--	--	--	--	--
Cluster-12430.114967	0	0	0	1.02	0.26	0.26	--	--	K20168 TBC1 domain family member 15 | (RefSeq) TBC1 domain family member 17 (A)	RabGAP/TBC domain-containing protein, partial [Lilium brownii]	--	A0A097PKU6_9LILI SubName: Full=RabGAP/TBC domain-containing protein {ECO:0000313|EMBL:AIU48642.1}; Flags: Fragment;	Ypt/Rab-specific GTPase-activating protein GYP7 and related proteins	GO:0016021,integral component of membrane	Rab-binding domain (RBD)
Cluster-12430.66911	0	0	0	0.61	0.67	1.14	--	--	--	--	--	--	--	--	--
Cluster-12430.69719	0	0	0	5.13	0.54	3.49	--	--	--	--	--	--	--	--	--
Cluster-43445.1	0	0	0	0.19	0.58	0.17	--	--	--	--	--	--	--	--	--
Cluster-12430.85	0	0	0	0.13	0.19	0.28	--	--	--	hypothetical protein TSUD_91110 [Trifolium subterraneum]	--	--	--	--	--
Cluster-12430.143788	0	0	0	0.58	0.32	0.29	--	--	--	--	--	--	--	--	--
Cluster-41257.0	0	0	0	0.18	0.37	0.16	--	--	--	--	--	--	--	--	--
Cluster-12430.45563	0	0	0	15.95	0.04	16.1	--	--	K08900 mitochondrial chaperone BCS1 | (RefSeq) AAA-ATPase At3g50940-like (A)	PREDICTED: AAA-ATPase ASD, mitochondrial-like [Phoenix dactylifera]	AATP9_ARATH RecName: Full=AAA-ATPase At3g28580; EC=3.6.1.3 {ECO:0000250|UniProtKB:Q9FLD5};	A0A2H3YHA9_PHODC SubName: Full=AAA-ATPase ASD, mitochondrial-like {ECO:0000313|RefSeq:XP_008798794.1};	AAA+-type ATPase	GO:0005783,endoplasmic reticulum; GO:0016021,integral component of membrane; GO:0005524,ATP binding; GO:0016887,ATPase activity; GO:0009737,response to abscisic acid; GO:0000304,response to singlet oxygen	ATPase family associated with various cellular activities (AAA)
Cluster-12430.152724	0	0	0	0.86	0.99	0.72	--	--	K13116 ATP-dependent RNA helicase DDX41 [EC:3.6.4.13] | (RefSeq) uncharacterized protein LOC110093888 isoform X1 (A)	PREDICTED: protein PIN-LIKES 7-like [Musa acuminata subsp. malaccensis]	PILS7_ARATH RecName: Full=Protein PIN-LIKES 7 {ECO:0000303|PubMed:22504182}; AltName: Full=Auxin efflux carrier-like protein 7 {ECO:0000303|PubMed:22504182};	M0RG47_MUSAM SubName: Full=Uncharacterized protein {ECO:0000313|EnsemblPlants:GSMUA_Achr10P07210_001};	Predicted membrane protein	GO:0005789,endoplasmic reticulum membrane; GO:0016021,integral component of membrane; GO:0009734,auxin-activated signaling pathway; GO:0009733,response to auxin; GO:0055085,transmembrane transport	Membrane transport protein
Cluster-12430.51954	0	0	0	0.32	1.33	0.87	--	--	--	--	--	--	--	--	--
Cluster-48558.1	0	0	0	0.44	0.3	0.4	--	--	--	--	--	--	--	--	--
Cluster-12430.50828	0	0	0	0.71	0.15	0.2	--	--	K14175 (3S,6E)-nerolidol synthase [EC:4.2.3.48] | (RefSeq) (3S,6E)-nerolidol synthase 1-like (A)	uncharacterized protein LOC110752301 [Prunus avium]	--	A0A2I0ASW5_9ASPA SubName: Full=RNA-directed DNA polymerase like {ECO:0000313|EMBL:PKA58639.1};	FOG: Transposon-encoded proteins with TYA, reverse transcriptase, integrase domains in various combinations	--	--
Cluster-12430.185799	0	0	0	0.24	0.24	0.21	--	--	--	--	--	--	--	--	--
Cluster-12430.165148	0	0	0	1.76	0.49	0.32	--	--	--	--	--	--	--	--	--
Cluster-25643.0	0	0	0	0.27	0.41	1.11	--	--	K22395 cinnamyl-alcohol dehydrogenase [EC:1.1.1.195] | (RefSeq) hypothetical protein (A)	berberine bridge enzyme-like 22 [Asparagus officinalis]	BBE26_ARATH RecName: Full=Berberine bridge enzyme-like 26 {ECO:0000303|PubMed:26037923}; Short=AtBBE-like 26 {ECO:0000303|PubMed:26037923}; EC=1.1.1.- {ECO:0000250|UniProtKB:O64743}; Flags: Precursor;	A0A0E0LCF9_ORYPU SubName: Full=Uncharacterized protein {ECO:0000313|EnsemblPlants:OPUNC06G16170.1};	--	GO:0005618,cell wall; GO:0005576,extracellular region; GO:0009506,plasmodesma; GO:0050660,flavin adenine dinucleotide binding; GO:0016614,oxidoreductase activity, acting on CH-OH group of donors	Berberine and berberine like
Cluster-12430.162031	0	0	0	0.19	0.11	0.07	--	--	--	hypothetical protein CDL15_Pgr017410 [Punica granatum]	--	A0A2I0JQK0_PUNGR SubName: Full=Uncharacterized protein {ECO:0000313|EMBL:PKI58180.1};	--	--	--
Cluster-12430.138351	0	0	0	0.08	0.07	0.38	--	--	K13051 beta-aspartyl-peptidase (threonine type) [EC:3.4.19.5] | (RefSeq) probable isoaspartyl peptidase/L-asparaginase 2 (A)	PREDICTED: LOW QUALITY PROTEIN: probable isoaspartyl peptidase/L-asparaginase 2 [Phoenix dactylifera]	ASPGB_ARATH RecName: Full=Probable isoaspartyl peptidase/L-asparaginase 2; EC=3.4.19.5; AltName: Full=L-asparagine amidohydrolase 2; Contains: RecName: Full=Isoaspartyl peptidase/L-asparaginase 2 subunit alpha; Contains: RecName: Full=Isoaspartyl peptidase/L-asparaginase 2 subunit beta; Flags: Precursor;	A0A2H3YCF7_PHODC SubName: Full=LOW QUALITY PROTEIN: probable isoaspartyl peptidase/L-asparaginase 2 {ECO:0000313|RefSeq:XP_008796739.2};	Asparaginase	GO:0004067,asparaginase activity; GO:0008798,beta-aspartyl-peptidase activity	Asparaginase
Cluster-12430.151237	0	0	0	2.05	0.56	5.44	--	--	--	--	--	--	--	--	--
Cluster-12430.106706	0	0	0	0.36	0.22	0.48	--	--	--	--	--	--	--	--	--
Cluster-12430.188639	0	0	0	1.52	0.53	1.84	--	--	K15436 transportin-3 | (RefSeq) transportin MOS14 (A)	Retrovirus-related Pol polyprotein from transposon TNT 1-94, partial [Cajanus cajan]	POLR1_ARATH RecName: Full=Retrovirus-related Pol polyprotein from transposon RE1; AltName: Full=Retro element 1 {ECO:0000303|PubMed:10689195}; Short=AtRE1 {ECO:0000303|PubMed:10689195}; Includes: RecName: Full=Protease RE1; EC=3.4.23.-; Includes: RecName: Full=Reverse transcriptase RE1; EC=2.7.7.49; Includes: RecName: Full=Endonuclease RE1;	A0A151QVI1_CAJCA SubName: Full=Retrovirus-related Pol polyprotein from transposon TNT 1-94 {ECO:0000313|EMBL:KYP34377.1}; Flags: Fragment;	FOG: Transposon-encoded proteins with TYA, reverse transcriptase, integrase domains in various combinations	GO:0004190,aspartic-type endopeptidase activity; GO:0004519,endonuclease activity; GO:0046872,metal ion binding; GO:0003676,nucleic acid binding; GO:0003964,RNA-directed DNA polymerase activity; GO:0015074,DNA integration; GO:0006310,DNA recombination	--
Cluster-12430.67900	0	0	0	0.24	0.66	0.46	--	--	--	pentatricopeptide repeat-containing protein At3g18020 [Dendrobium catenatum]	PP240_ARATH RecName: Full=Pentatricopeptide repeat-containing protein At3g18020;	A0A2I0VLU4_9ASPA SubName: Full=Pentatricopeptide repeat-containing protein {ECO:0000313|EMBL:PKU64353.1};	FOG: PPR repeat	GO:0043231,intracellular membrane-bounded organelle; GO:0004519,endonuclease activity; GO:0003723,RNA binding; GO:0009451,RNA modification	PPR repeat family
Cluster-12430.14915	0	0	0	9.4	3.08	0.59	--	--	--	uncharacterized protein LOC109773367 [Aegilops tauschii subsp. tauschii]	--	A0A0E0EXW9_9ORYZ SubName: Full=Uncharacterized protein {ECO:0000313|EnsemblPlants:OMERI10G07420.1};	--	--	--
Cluster-12430.123592	0	0	0	0.29	0.31	1.44	--	--	--	--	--	--	--	--	--
Cluster-12430.148527	0	0	0	0.22	0.46	0.4	--	--	K14488 SAUR family protein | (RefSeq) auxin-induced protein 15A (A)	auxin-responsive protein SAUR50-like [Phalaenopsis equestris]	SAU50_ARATH RecName: Full=Auxin-responsive protein SAUR50 {ECO:0000303|PubMed:12036261}; AltName: Full=Protein SMALL AUXIN UP RNA 50 {ECO:0000303|PubMed:12036261};	Q9FUW0_TULGE SubName: Full=Auxin-induced protein TGSAUR21 {ECO:0000313|EMBL:AAG14455.1};	--	GO:0009734,auxin-activated signaling pathway; GO:0040008,regulation of growth	--
Cluster-37334.0	0	0	0	0.19	0.08	0.1	--	--	K06901 putative MFS transporter, AGZA family, xanthine/uracil permease | (RefSeq) adenine/guanine permease AZG2 (A)	PREDICTED: adenine/guanine permease AZG2 [Elaeis guineensis]	AZG2_ARATH RecName: Full=Adenine/guanine permease AZG2; AltName: Full=AzgA-homolog protein; AltName: Full=Protein AZAGUANINE RESISTANT 2; Short=AtAzg2;	A0A2H3Z1R7_PHODC SubName: Full=adenine/guanine permease AZG2 {ECO:0000313|RefSeq:XP_008807212.1};	--	GO:0016021,integral component of membrane; GO:0005345,purine nucleobase transmembrane transporter activity; GO:0005215,transporter activity; GO:0015853,adenine transport; GO:0015854,guanine transport; GO:0006863,purine nucleobase transport	Permease family
Cluster-12430.1676	0	0	0	2.73	5.44	1.76	--	--	--	--	--	--	--	--	--
Cluster-12430.21242	0	0	0	0.49	1.54	0.22	--	--	K12879 THO complex subunit 2 | (RefSeq) THO complex subunit 2-like (A)	hypothetical protein L484_013458 [Morus notabilis]	--	W9QNN7_9ROSA SubName: Full=Uncharacterized protein {ECO:0000313|EMBL:EXB29684.1};	--	--	--
Cluster-17115.0	0	0	0	0.23	0.24	0.21	--	--	--	--	--	--	--	--	--
Cluster-12430.182607	0	0	0	1.65	4.62	0.78	--	--	--	--	--	--	--	--	--
Cluster-12430.18045	0	0	0	0.69	0.2	0.26	--	--	--	--	--	--	--	--	--
Cluster-12430.31142	0	0	0	0.04	0.18	0.27	--	--	--	--	--	--	--	--	--
Cluster-12430.147471	0	0	0	0.32	0.63	0.51	--	--	--	PREDICTED: uncharacterized protein LOC105049800 isoform X3 [Elaeis guineensis]	--	A0A1U8PZZ3_NELNU SubName: Full=uncharacterized protein LOC104590823 isoform X3 {ECO:0000313|RefSeq:XP_019052123.1};	--	--	Protein of unknown function (DUF789)
Cluster-12430.200067	0	0	0	1.29	0.68	0.29	--	--	--	carbohydrate-binding-like fold protein, partial [Lilium brownii]	--	A0A097PPK8_9LILI SubName: Full=Carbohydrate-binding-like fold protein {ECO:0000313|EMBL:AIU49936.1}; Flags: Fragment;	Metalloproteinase-related collagenase pM5	GO:0030246,carbohydrate binding	--
Cluster-12430.162028	0	0	0	0.45	0.97	0.42	--	--	--	--	--	--	--	--	--
Cluster-12430.199302	0	0	0	0.19	0.2	0.17	--	--	--	--	--	--	--	--	--
Cluster-12430.22750	0	0	0	1.33	2.19	0.62	--	--	K13459 disease resistance protein RPS2 | (RefSeq) disease resistance protein RPS2-like (A)	hypothetical protein VITISV_030993 [Vitis vinifera]	--	A5B7B1_VITVI SubName: Full=Uncharacterized protein {ECO:0000313|EMBL:CAN67605.1};	FOG: Transposon-encoded proteins with TYA, reverse transcriptase, integrase domains in various combinations	GO:0003676,nucleic acid binding; GO:0015074,DNA integration	--
Cluster-12430.151489	0	0	0	0.44	1.97	0.82	--	--	K03294 basic amino acid/polyamine antiporter, APA family | (RefSeq) amino acid permease, APC family (A)	PREDICTED: probable polyamine transporter At1g31830 isoform X1 [Elaeis guineensis]	PHSB_ARATH RecName: Full=Probable polyamine transporter At1g31830;	A0A2H3WYI1_PHODC SubName: Full=probable polyamine transporter At1g31830 isoform X1 {ECO:0000313|RefSeq:XP_008775609.1};	Amino acid transporters	GO:0005887,integral component of plasma membrane; GO:0015297,antiporter activity; GO:0015179,L-amino acid transmembrane transporter activity; GO:0015203,polyamine transmembrane transporter activity; GO:0015293,symporter activity; GO:0015846,polyamine transport	Amino acid permease
Cluster-12430.205208	0	0	0	0.32	1.6	0.09	--	--	--	--	--	--	--	--	--
Cluster-12430.62981	0	0	0	0.46	1.03	0.38	--	--	--	--	--	--	--	--	--
Cluster-12430.163594	0	0	0	0.07	0.25	0.37	--	--	K03452 magnesium/proton exchanger | (RefSeq) uncharacterized LOC18613571 (A)	PREDICTED: pentatricopeptide repeat-containing protein At1g31430-like [Elaeis guineensis]	PP147_ARATH RecName: Full=Pentatricopeptide repeat-containing protein At2g03880, mitochondrial; Flags: Precursor;	A0A2H3Z834_PHODC SubName: Full=pentatricopeptide repeat-containing protein At1g31430-like {ECO:0000313|RefSeq:XP_008809841.1};	FOG: PPR repeat	GO:0005739,mitochondrion; GO:0004519,endonuclease activity; GO:0003723,RNA binding; GO:0008270,zinc ion binding; GO:0009451,RNA modification	PPR repeat
Cluster-53320.0	0	0	0	0.29	0.14	0.06	--	--	--	--	--	--	--	--	--
Cluster-12430.50410	0	0	0	0.85	0.02	0.11	--	--	--	--	--	--	--	--	--
Cluster-12430.116461	0	0	0	0.17	0.47	1.47	--	--	K08869 aarF domain-containing kinase | (RefSeq) uncharacterized protein slr1919-like (A)	PREDICTED: LOW QUALITY PROTEIN: uncharacterized protein slr1919-like [Phoenix dactylifera]	AB1K3_ARATH RecName: Full=Protein ACTIVITY OF BC1 COMPLEX KINASE 3, chloroplastic {ECO:0000303|PubMed:23673981}; Short=ABC1-LIKE KINASE 3 {ECO:0000303|PubMed:23673981}; EC=2.7.-.- {ECO:0000255|PROSITE-ProRule:PRU00159}; EC=2.7.11.1 {ECO:0000269|PubMed:23632854}; AltName: Full=Protein REPRESSOR OF BDR1 {ECO:0000303|PubMed:25882344}; Flags: Precursor;	A0A2H3Z2W9_PHODC SubName: Full=LOW QUALITY PROTEIN: uncharacterized protein slr1919-like {ECO:0000313|RefSeq:XP_008807297.1};	Predicted unusual protein kinase	GO:0009507,chloroplast; GO:0010287,plastoglobule; GO:0005524,ATP binding; GO:0004672,protein kinase activity; GO:0006995,cellular response to nitrogen starvation; GO:0009658,chloroplast organization; GO:0080177,plastoglobule organization; GO:0050821,protein stabilization; GO:1902171,regulation of tocopherol cyclase activity; GO:0009644,response to high light intensity; GO:0080183,response to phot…	ABC1 family
Cluster-12806.0	0	0	0	0.5	0.5	2.21	--	--	--	3'-5' exonuclease domain [Macleaya cordata]	WEX_ARATH RecName: Full=Werner Syndrome-like exonuclease; EC=3.1.-.-;	M0RZF7_MUSAM SubName: Full=Uncharacterized protein {ECO:0000313|EnsemblPlants:GSMUA_Achr1P12990_001};	Predicted 3'-5' exonuclease	GO:0005634,nucleus; GO:0008408,3'-5' exonuclease activity; GO:0003677,DNA binding; GO:0046872,metal ion binding	--
Cluster-12430.45195	0	0	0	0.43	0.46	0.8	--	--	--	--	--	--	--	--	--
Cluster-12430.12179	0	0	0	0.93	1.45	1.26	--	--	--	--	--	--	--	--	--
Cluster-12430.100594	0	0	0	1.88	3.2	2.81	--	--	K14774 U3 small nucleolar RNA-associated protein 25 | (RefSeq) U3 small nucleolar RNA-associated protein 25 (A)	PREDICTED: U3 small nucleolar RNA-associated protein 25 isoform X1 [Elaeis guineensis]	--	D7UBL1_VITVI SubName: Full=Uncharacterized protein {ECO:0000313|EMBL:CBI40126.3};	Uncharacterized conserved protein	GO:0005730,nucleolus; GO:0032040,small-subunit processome; GO:0019843,rRNA binding; GO:0034511,U3 snoRNA binding; GO:0000462,maturation of SSU-rRNA from tricistronic rRNA transcript (SSU-rRNA, 5.8S rRNA, LSU-rRNA)	Utp25, U3 small nucleolar RNA-associated SSU processome protein 25
Cluster-12430.91867	0	0	0	0.24	1.14	0.74	--	--	K01001 UDP-N-acetylglucosamine--dolichyl-phosphate N-acetylglucosaminephosphotransferase [EC:2.7.8.15] | (RefSeq) UDP-N-acetylglucosamine--dolichyl-phosphate N-acetylglucosaminephosphotransferase (A)	PREDICTED: UDP-N-acetylglucosamine--dolichyl-phosphate N-acetylglucosaminephosphotransferase [Elaeis guineensis]	--	A0A2H3X1Q8_PHODC SubName: Full=UDP-N-acetylglucosamine--dolichyl-phosphate N-acetylglucosaminephosphotransferase-like {ECO:0000313|RefSeq:XP_008776982.1};	Glycosyltransferase	GO:0016740,transferase activity	Glycosyl transferase family 4
Cluster-12430.178427	0	0	0	0.31	0.18	0.14	--	--	--	--	--	--	--	--	--
Cluster-12430.60109	0	0	0	0.71	0.73	0.43	--	--	--	--	--	--	--	--	--
Cluster-12430.65870	0	0	0	0.33	0.08	0.63	--	--	--	PREDICTED: LOW QUALITY PROTEIN: uncharacterized protein LOC105042464 [Elaeis guineensis]	--	A0A2H3YGM0_PHODC SubName: Full=LOW QUALITY PROTEIN: uncharacterized protein LOC103713382 {ECO:0000313|RefSeq:XP_008798510.1};	--	--	--
Cluster-12430.173149	0	0	0	1.14	1.88	0.47	--	--	--	--	--	--	--	--	--
Cluster-12430.51049	0	0	0	3.03	2.28	0.96	--	--	--	--	--	--	--	--	--
Cluster-12430.136423	0	0	0	0.32	0.3	0.13	--	--	K23544 serine incorporator 1/3 | (RefSeq) probable serine incorporator (A)	probable serine incorporator [Ananas comosus]	--	A0A199UES5_ANACO SubName: Full=Putative serine incorporator {ECO:0000313|EMBL:OAY63372.1};	Tumor differentially expressed (TDE) protein	GO:0016021,integral component of membrane	Serine incorporator (Serinc)
Cluster-12430.20024	0	0	0	0.47	0.48	0.28	--	--	--	--	--	--	--	--	--
Cluster-12430.50999	0	0	0	0.57	0.6	1.12	--	--	--	PREDICTED: uncharacterized protein LOC103709869 [Phoenix dactylifera]	--	A0A2H3Y5J9_PHODC SubName: Full=uncharacterized protein LOC103709869 {ECO:0000313|RefSeq:XP_008793616.1, ECO:0000313|RefSeq:XP_008793617.1};	--	--	SAM domain (Sterile alpha motif)
Cluster-12430.26127	0	0	0	0.85	0.55	0.18	--	--	--	--	--	--	--	--	--
Cluster-12430.176108	0	0	0	0.07	0.49	0.51	--	--	K10638 E3 ubiquitin-protein ligase UHRF1 [EC:2.3.2.27] | (RefSeq) E3 ubiquitin-protein ligase ORTHRUS 2-like (A)	E3 ubiquitin-protein ligase ORTHRUS 2 [Ananas comosus]	ORTH2_ARATH RecName: Full=E3 ubiquitin-protein ligase ORTHRUS 2; EC=2.3.2.27; AltName: Full=Protein VARIANT IN METHYLATION 1; AltName: Full=RING-type E3 ubiquitin transferase ORTHRUS 2 {ECO:0000305};	A0A2I0VM62_9ASPA SubName: Full=E3 ubiquitin-protein ligase ORTHRUS 2 {ECO:0000313|EMBL:PKU64491.1};	--	GO:0010369,chromocenter; GO:0005720,nuclear heterochromatin; GO:0005634,nucleus; GO:0003682,chromatin binding; GO:0010385,double-stranded methylated DNA binding; GO:0042393,histone binding; GO:0046872,metal ion binding; GO:0008327,methyl-CpG binding; GO:0010428,methyl-CpNpG binding; GO:0010429,methyl-CpNpN binding; GO:0061630,ubiquitin protein ligase activity; GO:0004842,ubiquitin-protein transfe…	SAD/SRA domain
Cluster-12430.69166	0	0	0	0.51	0.16	0.11	--	--	--	--	--	--	--	--	--
Cluster-12430.161984	0	0	0	0.07	0.21	0.23	--	--	--	--	--	--	--	--	--
Cluster-12430.155857	0	0	0	0.9	1.94	0.83	--	--	K15404 aldehyde decarbonylase [EC:4.1.99.5] | (RefSeq) protein ECERIFERUM 1 (A)	protein ECERIFERUM 1 [Sorghum bicolor]	CER1_ARATH RecName: Full=Protein ECERIFERUM 1;	C5YC01_SORBI SubName: Full=Uncharacterized protein {ECO:0000313|EMBL:EES12488.1};	--	GO:0005789,endoplasmic reticulum membrane; GO:0016021,integral component of membrane; GO:0005506,iron ion binding; GO:0016491,oxidoreductase activity; GO:0043447,alkane biosynthetic process; GO:0042742,defense response to bacterium; GO:0050832,defense response to fungus; GO:0008610,lipid biosynthetic process; GO:0006629,lipid metabolic process; GO:0009414,response to water deprivation; GO:0010025…	Fatty acid hydroxylase superfamily
Cluster-12430.185563	0	0	0	2.53	4.04	1.63	--	--	K11153 retinol dehydrogenase 12 [EC:1.1.1.300] | (RefSeq) short-chain dehydrogenase TIC 32, chloroplastic-like (A)	PREDICTED: short-chain dehydrogenase TIC 32, chloroplastic [Nicotiana sylvestris]	TIC32_ARATH RecName: Full=Short-chain dehydrogenase TIC 32, chloroplastic; EC=1.1.1.-; AltName: Full=Translocon at the inner envelope membrane of chloroplasts 32; Short=AtTIC32;	A0A1S3Z1J9_TOBAC SubName: Full=short-chain dehydrogenase TIC 32, chloroplastic-like {ECO:0000313|RefSeq:XP_016458303.1, ECO:0000313|RefSeq:XP_016458304.1};	Dehydrogenases with different specificities (related to short-chain alcohol dehydrogenases)	GO:0009507,chloroplast; GO:0009941,chloroplast envelope; GO:0009706,chloroplast inner membrane; GO:0005886,plasma membrane; GO:0016491,oxidoreductase activity; GO:0015031,protein transport	short chain dehydrogenase
Cluster-12430.102576	0	0	0	0.2	0.57	0.06	--	--	--	uncharacterized protein LOC109741226 [Aegilops tauschii subsp. tauschii]	--	M0WMH5_HORVV SubName: Full=Uncharacterized protein {ECO:0000313|EnsemblPlants:HORVU6Hr1G074650.1};	--	--	--
Cluster-12430.76364	0	0	0	0.09	0.09	0.64	--	--	--	--	--	--	--	--	--
Cluster-12430.148122	0	0	0	2.67	1.4	4.63	--	--	--	--	--	--	--	--	--
Cluster-12430.201631	0	0	0	0.07	0.07	0.18	--	--	--	--	--	--	--	--	--
Cluster-12430.102144	0	0	0	1.48	0.34	0.04	--	--	K07456 DNA mismatch repair protein MutS2 | (RefSeq) uncharacterized protein LOC110766748 (A)	PREDICTED: uncharacterized protein LOC105054706 [Elaeis guineensis]	--	A0A1D1ZCV9_9ARAE SubName: Full=Uncharacterized protein L728 {ECO:0000313|EMBL:JAT64746.1};	--	--	Domain of unknown function (DUF2828)
Cluster-12430.54307	0	0	0	0.16	0.22	0.03	--	--	K00770 1,4-beta-D-xylan synthase [EC:2.4.2.24] | (RefSeq) cellulose synthase-like protein D5 (A)	PREDICTED: cellulose synthase-like protein D5 [Phoenix dactylifera]	CSLD5_ARATH RecName: Full=Cellulose synthase-like protein D5; Short=AtCslD5; EC=2.4.1.-;	A0A2H3YE16_PHODC SubName: Full=cellulose synthase-like protein D5 {ECO:0000313|RefSeq:XP_008797401.1};	--	GO:0005794,Golgi apparatus; GO:0000139,Golgi membrane; GO:0016021,integral component of membrane; GO:0016760,cellulose synthase (UDP-forming) activity; GO:0046527,glucosyltransferase activity; GO:0051753,mannan synthase activity; GO:0000919,cell plate assembly; GO:0042546,cell wall biogenesis; GO:0071555,cell wall organization; GO:0030244,cellulose biosynthetic process; GO:0071669,plant-type cell…	Cellulose synthase
Cluster-12430.96747	0	0	0	0.09	0.18	0.23	--	--	--	--	AVP1_ARATH RecName: Full=Pyrophosphate-energized vacuolar membrane proton pump 1; EC=3.6.1.1; AltName: Full=Pyrophosphate-energized inorganic pyrophosphatase 1; Short=H(+)-PPase 1; AltName: Full=Vacuolar proton pyrophosphatase 1; AltName: Full=Vacuolar proton pyrophosphatase 3;	--	--	GO:0009507,chloroplast; GO:0009941,chloroplast envelope; GO:0010008,endosome membrane; GO:0005794,Golgi apparatus; GO:0016021,integral component of membrane; GO:0016020,membrane; GO:0005739,mitochondrion; GO:0000325,plant-type vacuole; GO:0009705,plant-type vacuole membrane; GO:0005886,plasma membrane; GO:0005774,vacuolar membrane; GO:0005773,vacuole; GO:0009678,hydrogen-translocating pyrophospha…	--
Cluster-26787.1	0	0	0	0.22	0.89	0.19	--	--	--	--	--	--	--	--	--
Cluster-12430.8825	0	0	0	1.88	0.33	0.57	--	--	--	--	--	--	--	--	--
Cluster-12430.163529	0	0	0	0.23	3.4	0.14	--	--	--	--	--	--	--	--	--
Cluster-12430.35136	0	0	0	0.27	1.14	0.75	--	--	--	--	--	--	--	--	--
Cluster-12430.23354	0	0	0	0.4	0.42	1.83	--	--	--	--	--	--	--	--	--
Cluster-12430.99832	0	0	0	0.79	0.27	1.19	--	--	K19891 glucan endo-1,3-beta-glucosidase 1/2/3 [EC:3.2.1.39] | (RefSeq) hypothetical protein (A)	PREDICTED: glucan endo-1,3-beta-glucosidase 14-like isoform X2 [Phoenix dactylifera]	E1310_ARATH RecName: Full=Glucan endo-1,3-beta-glucosidase 10; EC=3.2.1.39; AltName: Full=(1->3)-beta-glucan endohydrolase 10; Short=(1->3)-beta-glucanase 10; AltName: Full=Beta-1,3-endoglucanase 10; Short=Beta-1,3-glucanase 10; AltName: Full=Putative plasmodesmal associated protein {ECO:0000303|PubMed:17270015}; Short=AtBG_ppap {ECO:0000303|PubMed:17270015}; Flags: Precursor;	A0A2H3Y1I1_PHODC SubName: Full=glucan endo-1,3-beta-glucosidase 14-like isoform X2 {ECO:0000313|RefSeq:XP_008792019.1};	--	GO:0031225,anchored component of membrane; GO:0046658,anchored component of plasma membrane; GO:0005618,cell wall; GO:0005783,endoplasmic reticulum; GO:0009505,plant-type cell wall; GO:0005886,plasma membrane; GO:0009506,plasmodesma; GO:0042973,glucan endo-1,3-beta-D-glucosidase activity; GO:0030247,polysaccharide binding; GO:0005975,carbohydrate metabolic process; GO:0007154,cell communication; …	Glycosyl hydrolases family 17
Cluster-12430.169946	0	0	0	0.44	0.48	0.47	--	--	--	--	--	--	--	--	--
Cluster-54841.1	0	0	0	0.35	0.54	0.16	--	--	--	--	--	--	--	--	--
Cluster-12430.31660	0	0	0	0.69	0.37	1.89	--	--	--	--	--	--	--	--	--
Cluster-12430.153350	0	0	0	0.92	1.03	0.88	--	--	K03953 NADH dehydrogenase (ubiquinone) 1 alpha subcomplex subunit 9 | (RefSeq) NADH dehydrogenase [ubiquinone] 1 alpha subcomplex subunit 9, mitochondrial-like (A)	Retrovirus-related Pol polyprotein from transposon TNT 1-94 [Cajanus cajan]	POLX_TOBAC RecName: Full=Retrovirus-related Pol polyprotein from transposon TNT 1-94; Includes: RecName: Full=Protease; EC=3.4.23.-; Includes: RecName: Full=Reverse transcriptase; EC=2.7.7.49; Includes: RecName: Full=Endonuclease;	A0A151U0S6_CAJCA SubName: Full=Retrovirus-related Pol polyprotein from transposon TNT 1-94 {ECO:0000313|EMBL:KYP72919.1};	FOG: Transposon-encoded proteins with TYA, reverse transcriptase, integrase domains in various combinations	GO:0004190,aspartic-type endopeptidase activity; GO:0004519,endonuclease activity; GO:0003676,nucleic acid binding; GO:0003964,RNA-directed DNA polymerase activity; GO:0008270,zinc ion binding; GO:0015074,DNA integration	--
Cluster-12430.124691	0	0	0	0.21	0.18	0.56	--	--	K01206 alpha-L-fucosidase [EC:3.2.1.51] | (RefSeq) alpha-L-fucosidase 1 (A)	PREDICTED: alpha-L-fucosidase 1 [Elaeis guineensis]	FUCO1_ARATH RecName: Full=Alpha-L-fucosidase 1; EC=3.2.1.51; AltName: Full=Alpha-1,3/4-fucosidase; Short=AtFUC1; AltName: Full=Alpha-L-fucoside fucohydrolase; Flags: Precursor;	A0A2H3ZFW3_PHODC SubName: Full=alpha-L-fucosidase 1-like {ECO:0000313|RefSeq:XP_008812847.1};	--	GO:0048046,apoplast; GO:0005773,vacuole; GO:0004560,alpha-L-fucosidase activity; GO:0005975,carbohydrate metabolic process; GO:0006516,glycoprotein catabolic process	F5/8 type C domain
Cluster-12430.49192	0	0	0	0.47	2.36	0.95	--	--	--	--	--	--	--	--	--
Cluster-12430.23452	0	0	0	0.14	0.29	0.13	--	--	--	--	--	--	--	--	--
Cluster-12430.147531	0	0	0	0.23	0.13	0.04	--	--	--	hypothetical protein EUTSA_v10021802mg [Eutrema salsugineum]	RCI2A_ARATH RecName: Full=Hydrophobic protein RCI2A; AltName: Full=Low temperature and salt-responsive protein LTI6A;	V4MAJ6_EUTSA SubName: Full=Uncharacterized protein {ECO:0000313|EMBL:ESQ49468.1};	Stress responsive protein	GO:0016021,integral component of membrane; GO:0042538,hyperosmotic salinity response; GO:0009737,response to abscisic acid; GO:0009409,response to cold	--
Cluster-12430.202065	0	0	0	0.07	0.39	0.23	--	--	--	--	--	--	--	--	--
Cluster-12430.151316	0	0	0	0.55	0.85	0.52	--	--	K00423 L-ascorbate oxidase [EC:1.10.3.3] | (RefSeq) L-ascorbate oxidase (A)	OO_Ba0005L10-OO_Ba0081K17.27 [Oryza officinalis]	FB193_ARATH RecName: Full=Putative F-box protein At3g44060;	A0A0E0LRY5_ORYPU SubName: Full=Uncharacterized protein {ECO:0000313|EnsemblPlants:OPUNC08G04740.1};	--	--	--
Cluster-12430.115780	0	0	0	0.2	0.14	0.06	--	--	K10046 GDP-D-mannose 3', 5'-epimerase [EC:5.1.3.18 5.1.3.-] | (RefSeq) GDP-mannose 3,5-epimerase 2-like (A)	PREDICTED: GDP-mannose 3,5-epimerase 2-like [Phoenix dactylifera]	GME1_ORYSJ RecName: Full=GDP-mannose 3,5-epimerase 1; Short=GDP-Man 3,5-epimerase 1; EC=5.1.3.18; AltName: Full=OsGME-1;	A0A2H3YQT5_PHODC SubName: Full=GDP-mannose 3,5-epimerase 2-like {ECO:0000313|RefSeq:XP_008802271.1};	dTDP-glucose 4-6-dehydratase/UDP-glucuronic acid decarboxylase	GO:0047918,GDP-mannose 3,5-epimerase activity; GO:0051287,NAD binding; GO:0019853,L-ascorbic acid biosynthetic process	NAD dependent epimerase/dehydratase family
Cluster-12430.56546	0	0	0	0.22	0.11	0.2	--	--	--	--	--	--	--	--	--
Cluster-12430.80502	0	0	0	0.04	0.76	0.49	--	--	K15287 solute carrier family 35, member F1/2 | (RefSeq) solute carrier family 35 member F1-like (A)	PREDICTED: solute carrier family 35 member F1-like [Elaeis guineensis]	--	A0A1D1YTK6_9ARAE SubName: Full=Solute carrier family 35 member F2 {ECO:0000313|EMBL:JAT57954.1};	Predicted membrane protein	GO:0016021,integral component of membrane; GO:0022857,transmembrane transporter activity	Solute carrier family 35
Cluster-12430.23038	0	0	0	0.93	0.5	0.43	--	--	--	--	--	--	--	--	--
Cluster-27313.0	0	0	0	0.13	0.13	0.34	--	--	--	--	--	--	--	--	--
Cluster-12430.204239	0	0	0	1.16	2.63	1.11	--	--	--	--	--	--	--	--	--
Cluster-8902.1	0	0	0	0.33	0.42	0.33	--	--	--	--	--	--	--	--	--
Cluster-12430.84177	0	0	0	0.26	0.19	0.17	--	--	--	--	--	--	--	--	--
Cluster-12430.209105	0	0	0	0.65	0.67	0.2	--	--	--	--	--	--	--	--	--
Cluster-12430.14228	0	0	0	2.05	1.51	0.64	--	--	--	--	--	--	--	--	--
Cluster-12430.9391	0	0	0	0.77	4.11	0.35	--	--	--	uncharacterized protein LOC109707718 [Ananas comosus]	--	A0A199V933_ANACO SubName: Full=3-hexulose-6-phosphate isomerase {ECO:0000313|EMBL:OAY73315.1};	--	GO:0097367,carbohydrate derivative binding; GO:0016853,isomerase activity; GO:1901135,carbohydrate derivative metabolic process	--
Cluster-24638.0	0	0	0	0.35	0.1	0.14	--	--	--	--	--	--	--	--	Fungal calcium binding protein
Cluster-19932.4	0	0	0	0.11	0.11	0.48	--	--	--	--	--	--	--	--	--
Cluster-12430.112647	0	0	0	0.14	3.27	0.97	--	--	K16810 TBCC domain-containing protein 1 | (RefSeq) TBCC domain-containing protein 1 (A)	PREDICTED: LOW QUALITY PROTEIN: TBCC domain-containing protein 1 [Phoenix dactylifera]	--	A0A2H3YAS1_PHODC SubName: Full=LOW QUALITY PROTEIN: TBCC domain-containing protein 1 {ECO:0000313|RefSeq:XP_008795746.1};	Uncharacterized conserved protein	--	Tubulin binding cofactor C
Cluster-12430.182651	0	0	0	0.39	0.16	0.21	--	--	--	--	--	--	--	--	--
Cluster-12430.31556	0	0	0	0.59	0.61	0.36	--	--	--	--	--	--	--	--	--
Cluster-12430.40484	0	0	0	0.57	0.9	0.87	--	--	--	--	--	--	--	--	--
Cluster-12430.80226	0	0	0	0.64	1.84	0.91	--	--	--	--	--	--	--	--	--
Cluster-12430.19310	0	0	0	26.91	15.85	13.18	--	--	--	--	--	--	--	--	--
Cluster-12430.85031	0	0	0	0.58	0.17	0.13	--	--	K13457 disease resistance protein RPM1 | (RefSeq) disease resistance protein RPM1-like (A)	probable disease resistance protein At1g58602 isoform X3 [Asparagus officinalis]	DRL4_ARATH RecName: Full=Putative disease resistance protein At1g50180;	A0A2H3ZIQ3_PHODC SubName: Full=LOW QUALITY PROTEIN: putative disease resistance protein At1g50180 {ECO:0000313|RefSeq:XP_017696026.1};	Apoptotic ATPase	GO:0005886,plasma membrane; GO:0009506,plasmodesma; GO:0043531,ADP binding; GO:0005524,ATP binding; GO:0006952,defense response; GO:0007165,signal transduction	Rx N-terminal domain
Cluster-12430.3670	0	0	0	0.32	0.44	0.48	--	--	--	--	--	--	--	--	--
Cluster-12430.206411	0	0	0	0.55	1.21	0.52	--	--	--	--	--	--	--	--	--
Cluster-12430.78242	0	0	0	1.54	2.99	1.63	--	--	--	--	--	--	--	--	--
Cluster-12430.192060	0	0	0	3.01	1.73	4.36	--	--	--	--	--	--	--	--	--
Cluster-12430.108623	0	0	0	1.4	0.75	0.44	--	--	--	--	--	--	--	--	--
Cluster-12430.119867	0	0	0	121.26	47.28	36.48	--	CHS	K00660 chalcone synthase [EC:2.3.1.74] | (RefSeq) chalcone synthase 1 (A)	CHS1 [Tulipa fosteriana]	CHS5_SORBI RecName: Full=Chalcone synthase 5; EC=2.3.1.74; AltName: Full=Naringenin-chalcone synthase 5;	M9TKP8_9LILI SubName: Full=CHS1 {ECO:0000313|EMBL:AGJ50587.1}; SubName: Full=Chalcone synthase {ECO:0000313|EMBL:AGL98421.1};	--	GO:0016210,naringenin-chalcone synthase activity; GO:0009813,flavonoid biosynthetic process	Chalcone and stilbene synthases, N-terminal domain
Cluster-12430.156992	0	0	0	0.1	0.79	0.4	--	--	K17609 nucleoredoxin [EC:1.8.1.8] | (RefSeq) probable nucleoredoxin 1 (A)	PREDICTED: protein SIEVE ELEMENT OCCLUSION B [Musa acuminata subsp. malaccensis]	SEOA_ARATH RecName: Full=Protein SIEVE ELEMENT OCCLUSION A {ECO:0000303|PubMed:20932300}; Short=AtSEOa {ECO:0000303|PubMed:20932300}; AltName: Full=Protein SIEVE ELEMENT OCCLUSION-RELATED 2 {ECO:0000303|PubMed:22470058}; Short=AtSEOR2 {ECO:0000303|PubMed:22470058};	M0T4S2_MUSAM SubName: Full=Uncharacterized protein {ECO:0000313|EnsemblPlants:GSMUA_Achr6P06730_001};	--	GO:0042803,protein homodimerization activity; GO:0043621,protein self-association; GO:0010088,phloem development	Sieve element occlusion C-terminus
Cluster-12430.118483	0	0	0	1.6	1.06	0.53	--	--	--	PREDICTED: mediator of RNA polymerase II transcription subunit 12-like [Musa acuminata subsp. malaccensis]	MED12_ARATH RecName: Full=Mediator of RNA polymerase II transcription subunit 12; AltName: Full=Protein CENTER CITY; AltName: Full=Protein CRYPTIC PRECOCIOUS;	M0SS88_MUSAM SubName: Full=Uncharacterized protein {ECO:0000313|EnsemblPlants:GSMUA_Achr4P26260_001};	RNA polymerase II transcription mediator	GO:0016592,mediator complex; GO:0005634,nucleus; GO:0001104,NA; GO:0007275,multicellular organism development; GO:0040034,regulation of development, heterochronic; GO:0040008,regulation of growth; GO:0090213,regulation of radial pattern formation; GO:0006351,transcription, DNA-templated	--
Cluster-12430.1679	0	0	0	0.04	0.09	0.04	--	--	--	--	--	--	--	--	--
Cluster-12430.17862	0	0	0	0.15	0.66	0.58	--	--	--	PREDICTED: protein CHUP1, chloroplastic [Phoenix dactylifera]	--	A0A2H3ZSD2_PHODC SubName: Full=protein CHUP1, chloroplastic {ECO:0000313|RefSeq:XP_017699048.1};	--	--	--
Cluster-12430.93805	0	0	0	4.41	0.69	1.83	--	--	K11699 RNA-dependent RNA polymerase [EC:2.7.7.48] | (RefSeq) probable RNA-dependent RNA polymerase SHL2 (A)	PREDICTED: probable RNA-dependent RNA polymerase SHL2 [Elaeis guineensis]	SHL2_ORYSJ RecName: Full=Probable RNA-dependent RNA polymerase SHL2; EC=2.7.7.48; AltName: Full=Protein SHOOTLESS 2;	A0A2H3X631_PHODC RecName: Full=RNA-dependent RNA polymerase {ECO:0000256|RuleBase:RU363098}; EC=2.7.7.48 {ECO:0000256|RuleBase:RU363098};	RNA-directed RNA polymerase QDE-1 required for posttranscriptional gene silencing and RNA interference	GO:0005634,nucleus; GO:0003723,RNA binding; GO:0003968,RNA-directed 5'-3' RNA polymerase activity; GO:0048440,carpel development; GO:0048366,leaf development; GO:0010492,maintenance of shoot apical meristem identity; GO:0010267,production of ta-siRNAs involved in RNA interference; GO:0048544,recognition of pollen; GO:0016246,RNA interference; GO:0009616,virus induced gene silencing	RNA dependent RNA polymerase
Cluster-12430.38937	0	0	0	0.32	0.22	0.36	--	--	--	--	--	--	--	--	--
Cluster-12430.11093	0	0	0	0.54	1.12	0.97	--	--	--	--	--	--	--	--	--
Cluster-12430.118319	0	0	0	0.23	0.24	0.2	--	--	K00799 glutathione S-transferase [EC:2.5.1.18] | (RefSeq) protein IN2-1 homolog B (A)	PREDICTED: protein IN2-1 homolog B [Elaeis guineensis]	IN21B_ORYSI RecName: Full=Protein IN2-1 homolog B; AltName: Full=Glutathione S-transferase GSTZ5;	M4PXA4_MUSAC SubName: Full=Glutathione S-transferase {ECO:0000313|EMBL:AGH14255.1};	Glutathione S-transferase	--	Glutathione S-transferase, N-terminal domain
Cluster-12430.82171	0	0	0	1.31	0.39	0.49	Jumonji	--	K15601 lysine-specific demethylase 3 [EC:1.14.11.-] | (RefSeq) lysine-specific demethylase JMJ25-like isoform X1 (A)	lysine-specific demethylase JMJ25-like isoform X2 [Asparagus officinalis]	JMJ25_ARATH RecName: Full=Lysine-specific demethylase JMJ25; EC=1.14.11.-; AltName: Full=Jumonji domain-containing protein 25; AltName: Full=Lysine-specific histone demethylase JMJ25; AltName: Full=Protein INCREASE IN BONSAI METHYLATION 1; AltName: Full=Protein JUMONJI 25;	A0A2H4A1M8_PHODC SubName: Full=lysine-specific demethylase JMJ25-like {ECO:0000313|RefSeq:XP_017702323.1};	Putative transcription factor 5qNCA, contains JmjC domain	GO:0000785,chromatin; GO:0005634,nucleus; GO:0051213,dioxygenase activity; GO:0032454,histone demethylase activity (H3-K9 specific); GO:0046872,metal ion binding; GO:0000976,transcription regulatory region sequence-specific DNA binding; GO:0060969,negative regulation of gene silencing; GO:0006355,regulation of transcription, DNA-templated; GO:0006351,transcription, DNA-templated	Domain of unknown function (DUF4476)
Cluster-22143.0	0	0	0	0.07	0.07	0.12	--	--	--	--	--	--	--	--	--
Cluster-12430.139603	0	0	0	2.21	5.55	0.2	--	--	--	LOW QUALITY PROTEIN: crocetin glucosyltransferase, chloroplastic-like [Asparagus officinalis]	--	A0A0B2RFV6_GLYSO SubName: Full=Uncharacterized protein {ECO:0000313|EMBL:KHN30768.1};	--	--	gag-polypeptide of LTR copia-type
Cluster-12430.152380	0	0	0	1.21	0.64	0.27	--	--	K01082 3'(2'), 5'-bisphosphate nucleotidase [EC:3.1.3.7] | (RefSeq) putative PAP-specific phosphatase, mitochondrial (A)	OSIGBa0115A19.5 [Oryza sativa]	--	A0A1D6BCY1_WHEAT SubName: Full=Uncharacterized protein {ECO:0000313|EnsemblPlants:TRIAE_CS42_6DS_TGACv1_542735_AA1729230.1};	FOG: Transposon-encoded proteins with TYA, reverse transcriptase, integrase domains in various combinations	GO:0004061,arylformamidase activity; GO:0003676,nucleic acid binding; GO:0008270,zinc ion binding; GO:0015074,DNA integration; GO:0019441,tryptophan catabolic process to kynurenine	--
Cluster-12430.59182	0	0	0	0.09	0.28	0.08	--	--	--	PREDICTED: uncharacterized protein LOC103723270 [Phoenix dactylifera]	--	A0A2H3ZE18_PHODC SubName: Full=uncharacterized protein LOC103723270 {ECO:0000313|RefSeq:XP_008812369.1};	--	--	Cotton fibre expressed protein
Cluster-12430.84007	0	0	0	1.14	1.15	0.25	--	--	K20495 long-chain fatty acid omega-monooxygenase [EC:1.14.14.80] | (RefSeq) cytochrome P450 704B1-like (A)	PREDICTED: cytochrome P450 704C1 [Elaeis guineensis]	C04C1_PINTA RecName: Full=Cytochrome P450 704C1; EC=1.14.-.-; AltName: Full=Cytochrome P450 CYPD;	M0RY09_MUSAM SubName: Full=Uncharacterized protein {ECO:0000313|EnsemblPlants:GSMUA_Achr1P08010_001};	Cytochrome P450 CYP4/CYP19/CYP26 subfamilies	GO:0016021,integral component of membrane; GO:0020037,heme binding; GO:0005506,iron ion binding; GO:0004497,monooxygenase activity; GO:0016705,oxidoreductase activity, acting on paired donors, with incorporation or reduction of molecular oxygen	Cytochrome P450
Cluster-5936.0	0	0	0	0.09	0.28	0.25	--	--	--	--	--	--	--	--	--
Cluster-17489.0	0	0	0	0.25	0.17	0.07	--	--	--	--	--	--	--	--	--
Cluster-12430.203329	0	0	0	0.56	0.2	0.23	--	--	--	PREDICTED: F-box protein SKIP23-like [Elaeis guineensis]	--	A0A1D1YGN6_9ARAE SubName: Full=F-box/kelch-repeat protein At1g57790 {ECO:0000313|EMBL:JAT53807.1};	--	--	F-box domain
Cluster-12430.47829	0	0	0	0.21	0.66	0.12	--	--	--	--	--	--	--	--	--
Cluster-12430.137158	0	0	0	0.18	1.06	0.9	--	--	K01001 UDP-N-acetylglucosamine--dolichyl-phosphate N-acetylglucosaminephosphotransferase [EC:2.7.8.15] | (RefSeq) UDP-N-acetylglucosamine--dolichyl-phosphate N-acetylglucosaminephosphotransferase (A)	PREDICTED: UDP-N-acetylglucosamine--dolichyl-phosphate N-acetylglucosaminephosphotransferase [Elaeis guineensis]	--	A0A2H3X1Q8_PHODC SubName: Full=UDP-N-acetylglucosamine--dolichyl-phosphate N-acetylglucosaminephosphotransferase-like {ECO:0000313|RefSeq:XP_008776982.1};	Glycosyltransferase	GO:0016740,transferase activity	Glycosyl transferase family 4
Cluster-21786.0	0	0	0	0.56	0.85	0.5	--	--	K22684 metacaspase-1 [EC:3.4.22.-] | (RefSeq) metacaspase-9-like (A)	hypothetical protein AQUCO_01000169v1 [Aquilegia coerulea]	MCA9_ARATH RecName: Full=Metacaspase-9; Short=AtMC9; EC=3.4.22.-; Contains: RecName: Full=Metacaspase-9 subunit p20; Contains: RecName: Full=Metacaspase-9 subunit p10; AltName: Full=Metacaspase 2f; Short=AtMCP2f;	A0A2G5E8K7_AQUCA SubName: Full=Uncharacterized protein {ECO:0000313|EMBL:PIA52096.1};	Metacaspase involved in regulation of apoptosis	GO:0048046,apoplast; GO:0008234,cysteine-type peptidase activity	Caspase domain
Cluster-12430.24281	0	0	0	0.44	0.25	0.17	--	--	--	--	--	--	--	--	--
Cluster-12430.210308	0	0	0	0.53	0.83	0.48	--	--	K11292 transcription elongation factor SPT6 | (RefSeq) transcription elongation factor SPT6 (A)	Transcription elongation factor SPT6, partial [Ananas comosus]	SPT61_ARATH RecName: Full=Transcription elongation factor SPT6 homolog {ECO:0000305}; Short=AtSPT6 {ECO:0000303|PubMed:20139304};	A0A0E0L484_ORYPU RecName: Full=Transcription elongation factor spt6 {ECO:0000256|PIRNR:PIRNR036947};	Transcription elongation factor SPT6	GO:0005829,cytosol; GO:0009506,plasmodesma; GO:0008023,transcription elongation factor complex; GO:0035327,transcriptionally active chromatin; GO:0003677,DNA binding; GO:0003700,DNA-binding transcription factor activity; GO:0042393,histone binding; GO:0031491,nucleosome binding; GO:0000991,NA; GO:0003746,translation elongation factor activity; GO:0070827,chromatin maintenance; GO:0006342,chromati…	--
Cluster-12430.11121	0	0	0	0.28	0.14	0.12	--	--	--	--	--	--	--	--	--
Cluster-12430.20278	0	0	0	0.15	0.15	0.13	--	--	--	--	--	--	--	--	--
Cluster-44728.0	0	0	0	0.47	0.61	0.18	--	--	--	--	--	--	--	--	--
Cluster-38756.1	0	0	0	0.26	0.07	1.03	--	--	--	conserved hypothetical protein [Ricinus communis]	--	B9R9N8_RICCO SubName: Full=Uncharacterized protein {ECO:0000313|EMBL:EEF51515.1};	--	--	--
Cluster-12430.136453	0	0	0	0.07	0.13	0.12	--	--	--	polyubiquitin-like [Helianthus annuus]	R27AA_ARATH RecName: Full=Ubiquitin-40S ribosomal protein S27a-1; Contains: RecName: Full=Ubiquitin; Contains: RecName: Full=40S ribosomal protein S27a-1; Flags: Precursor;	A0A251UXX6_HELAN SubName: Full=Putative ubiquitin {ECO:0000313|EMBL:OTG28215.1};	--	GO:0022627,cytosolic small ribosomal subunit; GO:0005794,Golgi apparatus; GO:0005634,nucleus; GO:0005886,plasma membrane; GO:0009506,plasmodesma; GO:0046872,metal ion binding; GO:0003735,structural constituent of ribosome; GO:0006412,translation	--
Cluster-2604.2	0	0	0	0.08	0.16	0.28	--	--	--	--	--	--	--	--	--
Cluster-12430.159506	0	0	0	0.88	1.65	0.91	--	--	--	--	--	--	--	--	--
Cluster-12430.31965	0	0	0	1.93	0.32	0.11	--	--	K22503 aspartyl-tRNA synthetase [EC:6.1.1.12] | (RefSeq) aspartate--tRNA ligase 2, cytoplasmic-like (A)	PREDICTED: protein ALP1-like [Elaeis guineensis]	ALPL_ARATH RecName: Full=Protein ALP1-like {ECO:0000305}; EC=3.1.-.-;	A0A2H3Y860_PHODC SubName: Full=putative nuclease HARBI1 {ECO:0000313|RefSeq:XP_008794844.1};	Predicted transposase	GO:0005634,nucleus; GO:0046872,metal ion binding; GO:0004518,nuclease activity	DDE superfamily endonuclease
Cluster-12430.84605	0	0	0	164.77	105.32	124.92	--	--	--	--	--	--	--	--	--
Cluster-16583.0	0	0	0	0.37	0.39	0.34	--	--	--	--	--	--	--	--	--
Cluster-12430.149347	0	0	0	0.15	0.29	0.19	--	--	--	--	--	--	--	--	--
Cluster-12430.77423	0	0	0	0.79	0.88	3.73	--	--	--	--	--	--	--	--	--
Cluster-12430.18325	0	0	0	0.37	0.32	0.05	--	--	K05391 cyclic nucleotide gated channel, plant | (RefSeq) putative cyclic nucleotide-gated ion channel 15 (A)	putative cyclic nucleotide-gated ion channel 15 [Dichanthelium oligosanthes]	CN15C_MEDTR RecName: Full=Protein CNGC15c {ECO:0000303|PubMed:27230377}; AltName: Full=Cyclic nucleotide-gated ion channel protein 15 c {ECO:0000303|PubMed:27230377};	T1ND59_TRIUA SubName: Full=Uncharacterized protein {ECO:0000313|EnsemblPlants:TRIUR3_28480-P1};	K+-channel ERG and related proteins, contain PAS/PAC sensor domain	GO:0016021,integral component of membrane; GO:0031965,nuclear membrane; GO:0044325,ion channel binding; GO:0005249,voltage-gated potassium channel activity	--
Cluster-13305.0	0	0	0	0.58	0.2	0.17	--	--	--	--	--	--	--	--	--
Cluster-12430.204188	0	0	0	0.32	2.12	3.19	--	--	--	--	--	--	--	--	--
Cluster-12430.44687	0	0	0	0.14	0.14	0.36	--	--	--	--	--	--	--	--	--
Cluster-9677.0	0	0	0	0.14	0.42	0.49	--	--	--	PREDICTED: protein GLUTAMINE DUMPER 2-like [Brachypodium distachyon]	GDU5_ARATH RecName: Full=Protein GLUTAMINE DUMPER 5;	I1I7I3_BRADI SubName: Full=Uncharacterized protein {ECO:0000313|EMBL:KQJ98497.1, ECO:0000313|EnsemblPlants:BRADI3G37230.1};	--	GO:0016021,integral component of membrane; GO:0006865,amino acid transport; GO:0080143,regulation of amino acid export	--
Cluster-32433.0	0	0	0	0.35	0.54	0.47	--	--	--	--	--	--	--	--	--
Cluster-12430.111218	0	0	0	0.02	0.03	0.02	--	--	K15015 solute carrier family 32 (vesicular inhibitory amino acid transporter) | (RefSeq) vacuolar amino acid transporter 1-like (A)	PREDICTED: vacuolar amino acid transporter 1-like isoform X2 [Phoenix dactylifera]	AVT1C_ARATH RecName: Full=Amino acid transporter AVT1C {ECO:0000305}; Short=AtAvt1C {ECO:0000303|PubMed:27925655};	A0A2H3ZGH0_PHODC SubName: Full=vacuolar amino acid transporter 1-like isoform X2 {ECO:0000313|RefSeq:XP_008813473.1};	Amino acid transporters	GO:0016021,integral component of membrane; GO:0005774,vacuolar membrane; GO:0015171,amino acid transmembrane transporter activity; GO:0003333,amino acid transmembrane transport	Transmembrane amino acid transporter protein
Cluster-24150.0	0	0	0	2.42	0.72	0.37	--	--	--	--	--	--	--	--	--
Cluster-12430.24499	0	0	0	0.92	2.07	3.21	--	--	K12879 THO complex subunit 2 | (RefSeq) THO complex subunit 2-like (A)	hypothetical protein VITISV_029931 [Vitis vinifera]	--	A0A1S4CSW1_TOBAC SubName: Full=THO complex subunit 2-like {ECO:0000313|RefSeq:XP_016504171.1};	--	--	--
Cluster-12430.207048	0	0	0	0.14	1.09	0.68	--	--	--	--	--	--	--	--	--
Cluster-12430.193207	0	0	0	0.17	0.18	0.31	--	--	--	--	--	--	--	--	--
Cluster-12430.83248	0	0	0	0.42	0.43	0.38	--	--	--	--	--	--	--	--	--
Cluster-12430.61300	0	0	0	1.03	3.23	1.41	--	--	--	--	--	--	--	--	--
Cluster-12430.164017	0	0	0	0.07	0.09	0.11	--	--	--	--	--	--	--	--	--
Cluster-12430.188572	0	0	0	0.34	0.03	0.27	--	--	--	--	--	--	--	--	--
Cluster-26554.0	0	0	0	0.93	0.19	0.08	--	--	--	--	--	--	--	--	--
Cluster-12430.164647	0	0	0	0.71	0.38	0.12	--	--	K11593 eukaryotic translation initiation factor 2C | (RefSeq) protein argonaute 2 (A)	protein argonaute 2 [Sorghum bicolor]	AGO2_ORYSJ RecName: Full=Protein argonaute 2; Short=OsAGO2;	A0A0D9W9F9_9ORYZ SubName: Full=Uncharacterized protein {ECO:0000313|EnsemblPlants:LPERR04G20830.2};	Translation initiation factor 2C (eIF-2C) and related proteins	GO:0003676,nucleic acid binding; GO:0031047,gene silencing by RNA	N-terminal domain of argonaute
Cluster-12430.112349	0	0	0	0.93	1.21	2.13	--	--	K05666 ATP-binding cassette, subfamily C (CFTR/MRP), member 2 | (RefSeq) ABC transporter C family member 3-like (A)	PREDICTED: ABC transporter C family member 3-like [Elaeis guineensis]	AB3C_ARATH RecName: Full=ABC transporter C family member 3; Short=ABC transporter ABCC.3; Short=AtABCC3; EC=3.6.3.44; AltName: Full=ATP-energized glutathione S-conjugate pump 3; AltName: Full=Glutathione S-conjugate-transporting ATPase 3; AltName: Full=Multidrug resistance-associated protein 3;	A0A2H3Y1J5_PHODC SubName: Full=ABC transporter C family member 3-like isoform X1 {ECO:0000313|RefSeq:XP_008792061.1};	Multidrug resistance-associated protein/mitoxantrone resistance protein, ABC superfamily	GO:0048046,apoplast; GO:0016021,integral component of membrane; GO:0000325,plant-type vacuole; GO:0009506,plasmodesma; GO:0005774,vacuolar membrane; GO:0005773,vacuole; GO:0005524,ATP binding; GO:0042626,ATPase activity, coupled to transmembrane movement of substances; GO:0010290,chlorophyll catabolite transmembrane transporter activity; GO:0015431,glutathione S-conjugate-exporting ATPase activit…	ABC transporter transmembrane region
Cluster-12430.57083	0	0	0	0.6	0.66	0.56	--	--	--	--	--	--	--	--	--
Cluster-12430.117982	0	0	0	0.02	0.06	0.02	--	--	K11292 transcription elongation factor SPT6 | (RefSeq) transcription elongation factor SPT6 homolog (A)	PREDICTED: transcription elongation factor SPT6 homolog [Elaeis guineensis]	SPT61_ARATH RecName: Full=Transcription elongation factor SPT6 homolog {ECO:0000305}; Short=AtSPT6 {ECO:0000303|PubMed:20139304};	A0A2H3XTI4_PHODC RecName: Full=Transcription elongation factor spt6 {ECO:0000256|PIRNR:PIRNR036947};	Transcription elongation factor SPT6	GO:0005829,cytosol; GO:0009506,plasmodesma; GO:0008023,transcription elongation factor complex; GO:0035327,transcriptionally active chromatin; GO:0003677,DNA binding; GO:0003700,DNA-binding transcription factor activity; GO:0042393,histone binding; GO:0031491,nucleosome binding; GO:0000991,NA; GO:0003746,translation elongation factor activity; GO:0070827,chromatin maintenance; GO:0006342,chromati…	Helix-hairpin-helix motif
Cluster-12430.139170	0	0	0	0.38	0.59	0.22	--	--	K02934 large subunit ribosomal protein L6e | (RefSeq) 60S ribosomal protein L6-like (A)	60S ribosomal protein L6-like [Asparagus officinalis]	RL6_MESCR RecName: Full=60S ribosomal protein L6; AltName: Full=YL16-like;	A0A199W6H8_ANACO SubName: Full=60S ribosomal protein L6 {ECO:0000313|EMBL:OAY84851.1};	60s ribosomal protein L6	GO:0005840,ribosome; GO:0003735,structural constituent of ribosome; GO:0006412,translation	Ribosomal protein L6, N-terminal domain
Cluster-12430.195581	0	0	0	0.13	0.26	0.12	--	--	--	--	--	--	--	--	--
Cluster-50234.1	0	0	0	0.25	0.13	0.33	--	--	--	--	--	--	--	--	--
Cluster-47197.1	0	0	0	0.53	1.14	0.49	--	--	--	PREDICTED: uncharacterized mitochondrial protein AtMg00810-like [Solanum tuberosum]	--	A5B919_VITVI SubName: Full=Uncharacterized protein {ECO:0000313|EMBL:CAN80919.1};	--	GO:0003676,nucleic acid binding; GO:0015074,DNA integration	--
Cluster-12430.135633	0	0	0	10.45	10.74	11.03	--	--	K15688 E3 ubiquitin-protein ligase MUL1 [EC:2.3.2.27] | (RefSeq) mitochondrial ubiquitin ligase activator of nfkb 1-A (A)	PREDICTED: uncharacterized protein LOC103700820 [Phoenix dactylifera]	--	A0A2H3ZKT1_PHODC SubName: Full=uncharacterized protein LOC103700820 {ECO:0000313|RefSeq:XP_017696763.1};	Predicted E3 ubiquitin ligase	--	Domain of unknown function (DUF4793)
Cluster-12430.97072	0	0	0	3.63	1.7	0.49	--	--	K11252 histone H2B | (RefSeq) histone H2B (A)	histone H2B [Jatropha curcas]	H2B_CAPAN RecName: Full=Histone H2B; AltName: Full=CaH2B;	A0A067LH84_JATCU RecName: Full=Histone H2B {ECO:0000256|RuleBase:RU000451};	Histone H2B	GO:0000786,nucleosome; GO:0005634,nucleus; GO:0003677,DNA binding; GO:0046982,protein heterodimerization activity	Core histone H2A/H2B/H3/H4
Cluster-12430.18898	0	0	0	0.37	0.37	0.16	--	--	--	cytospin-A-like [Asparagus officinalis]	--	A0A2H3YV40_PHODC SubName: Full=uncharacterized protein LOC103717588 {ECO:0000313|RefSeq:XP_008804259.1};	--	--	NUDE protein, C-terminal conserved region
Cluster-10067.0	0	0	0	0.46	1.42	0.21	--	--	--	--	--	--	--	--	--
Cluster-12430.175634	0	0	0	0.4	1.86	0.36	--	--	--	--	--	--	--	--	--
Cluster-12430.25084	0	0	0	0.2	0.2	0.71	--	--	K05666 ATP-binding cassette, subfamily C (CFTR/MRP), member 2 | (RefSeq) LOW QUALITY PROTEIN: uncharacterized protein LOC107414524 (A)	uncharacterized protein LOC109719402 [Ananas comosus]	--	A0A199UMA4_ANACO SubName: Full=Endo-1,4-beta-xylanase A {ECO:0000313|EMBL:OAY65869.1};	FOG: Transposon-encoded proteins with TYA, reverse transcriptase, integrase domains in various combinations	GO:0004553,hydrolase activity, hydrolyzing O-glycosyl compounds; GO:0045493,xylan catabolic process	gag-polyprotein putative aspartyl protease
Cluster-12430.95811	0	0	0	4.07	5.02	4	--	--	K12447 UDP-sugar pyrophosphorylase [EC:2.7.7.64] | (RefSeq) uncharacterized protein LOC104808371 (A)	hypothetical protein VITISV_015847 [Vitis vinifera]	POLR2_ARATH RecName: Full=Retrovirus-related Pol polyprotein from transposon RE2; AltName: Full=Retro element 2 {ECO:0000303|PubMed:10689195}; Short=AtRE2 {ECO:0000303|PubMed:10689195}; Includes: RecName: Full=Protease RE2; EC=3.4.23.-; Includes: RecName: Full=Reverse transcriptase RE2; EC=2.7.7.49; Includes: RecName: Full=Endonuclease RE2;	A5BCZ7_VITVI SubName: Full=Uncharacterized protein {ECO:0000313|EMBL:CAN74430.1};	FOG: Transposon-encoded proteins with TYA, reverse transcriptase, integrase domains in various combinations	GO:0004190,aspartic-type endopeptidase activity; GO:0004519,endonuclease activity; GO:0046872,metal ion binding; GO:0003676,nucleic acid binding; GO:0003964,RNA-directed DNA polymerase activity; GO:0015074,DNA integration; GO:0006310,DNA recombination	--
Cluster-12430.67143	0	0	0	0.46	1.01	0.88	--	--	--	--	--	--	--	--	--
Cluster-12430.12788	0	0	0	0.38	0.08	0.12	--	--	--	--	--	--	--	--	--
Cluster-12430.202689	0	0	0	0.94	1.02	2.19	--	--	K03234 elongation factor 2 | (RefSeq) elongation factor 2-like (A)	PREDICTED: uncharacterized mitochondrial protein AtMg00300-like [Glycine max]	--	A0A151S790_CAJCA SubName: Full=Retrovirus-related Pol polyprotein from transposon TNT 1-94 {ECO:0000313|EMBL:KYP50611.1}; Flags: Fragment;	FOG: Transposon-encoded proteins with TYA, reverse transcriptase, integrase domains in various combinations	GO:0003676,nucleic acid binding; GO:0008270,zinc ion binding; GO:0015074,DNA integration	--
Cluster-12430.60684	0	0	0	6.01	0.15	11.45	--	--	--	--	--	--	--	--	--
Cluster-12430.184252	0	0	0	0.32	0.05	0.11	--	--	--	--	--	--	--	--	--
Cluster-12430.27148	0	0	0	0.38	0.81	0.35	--	--	--	--	--	--	--	--	--
Cluster-12430.34964	0	0	0	0.86	0.22	0.58	--	--	--	PREDICTED: CLAVATA3/ESR (CLE)-related protein 45 [Phoenix dactylifera]	--	A0A2H3ZKU2_PHODC SubName: Full=CLAVATA3/ESR (CLE)-related protein 45 {ECO:0000313|RefSeq:XP_017697034.1};	--	--	--
Cluster-12430.147632	0	0	0	9.7	1.76	4.53	--	CHI	--	chalcone isomerase, partial [Lilium speciosum]	--	A0A0P0UW47_9LILI RecName: Full=Chalcone-flavonone isomerase family protein {ECO:0000256|RuleBase:RU361158}; Flags: Fragment;	--	GO:0016872,intramolecular lyase activity	--
Cluster-48224.0	0	0	0	0.09	0.2	0.08	--	--	--	PREDICTED: uncharacterized protein LOC103717510 [Phoenix dactylifera]	--	A0A2H3ZWH1_PHODC SubName: Full=uncharacterized protein LOC103717510 {ECO:0000313|RefSeq:XP_008804157.1, ECO:0000313|RefSeq:XP_008804158.1, ECO:0000313|RefSeq:XP_017700770.1};	--	--	--
Cluster-12430.106219	0	0	0	0.88	0.3	0.26	--	--	K05894 12-oxophytodienoic acid reductase [EC:1.3.1.42] | (RefSeq) 12-oxophytodienoate reductase 2 (A)	PREDICTED: 12-oxophytodienoate reductase 2 [Glycine max]	OPR4_ORYSJ RecName: Full=Putative 12-oxophytodienoate reductase 4; EC=1.3.1.-; AltName: Full=OPDA-reductase 4; Short=OsOPR4;	I1JAQ7_SOYBN SubName: Full=Uncharacterized protein {ECO:0000313|EMBL:KRH77822.1, ECO:0000313|EnsemblPlants:GLYMA01G44600.1};	NADH:flavin oxidoreductase/12-oxophytodienoate reductase	GO:0005622,intracellular; GO:0016629,12-oxophytodienoate reductase activity; GO:0010181,FMN binding; GO:0006952,defense response; GO:0009695,jasmonic acid biosynthetic process; GO:0031408,oxylipin biosynthetic process	--
Cluster-12430.178550	0	0	0	0.36	0.37	0.49	--	--	--	--	--	--	--	--	--
Cluster-12430.42860	0	0	0	0.24	0.5	0.44	--	--	--	--	--	--	--	--	--
Cluster-12430.154689	0	0	0	1.69	0.72	0.62	--	--	--	--	--	--	--	--	--
Cluster-12430.104314	0	0	0	0.33	0.28	0.35	--	--	K10848 DNA excision repair protein ERCC-4 [EC:3.1.-.-] | (RefSeq) DNA repair endonuclease UVH1 (A)	DNA repair endonuclease UVH1 isoform X1 [Zea mays]	XPF_ARATH RecName: Full=DNA repair endonuclease UVH1; EC=3.1.-.-; AltName: Full=DNA excision repair protein XP-F homolog; AltName: Full=Ultraviolet hypersensitive 1; Short=AtRAD1;	A0A1D6QTE4_MAIZE SubName: Full=DNA repair endonuclease UVH1 {ECO:0000313|EMBL:AQK60705.1};	Structure-specific endonuclease ERCC1-XPF, catalytic component XPF/ERCC4	GO:0000110,nucleotide-excision repair factor 1 complex; GO:0003684,damaged DNA binding; GO:0003697,single-stranded DNA binding; GO:0000014,single-stranded DNA endodeoxyribonuclease activity; GO:0006281,DNA repair; GO:0000724,double-strand break repair via homologous recombination; GO:0006289,nucleotide-excision repair; GO:1901255,nucleotide-excision repair involved in interstrand cross-link repai…	ERCC4 domain
Cluster-5214.1	0	0	0	0.75	0.26	0.46	--	--	--	--	--	--	--	--	--
Cluster-12430.14452	0	0	0	0.2	0.23	0.34	--	--	--	--	--	--	--	--	--
Cluster-12430.40394	0	0	0	0.18	0.46	0.24	--	--	--	--	--	--	--	--	--
Cluster-12430.51579	0	0	0	1.12	0.74	0.59	--	--	K13993 HSP20 family protein | (RefSeq) inactive protein RESTRICTED TEV MOVEMENT 2 (A)	inactive protein RESTRICTED TEV MOVEMENT 2-like [Asparagus officinalis]	RTM2D_ARATH RecName: Full=Inactive protein RESTRICTED TEV MOVEMENT 2; AltName: Full=Inactive restricted tobacco etch virus movement protein 2;	A0A2H3Z2Z2_PHODC SubName: Full=17.6 kDa class I heat shock protein-like {ECO:0000313|RefSeq:XP_008807627.1};	Molecular chaperone (small heat-shock protein Hsp26/Hsp42)	GO:0016021,integral component of membrane; GO:0005886,plasma membrane; GO:0006952,defense response	Hsp20/alpha crystallin family
Cluster-12430.120199	0	0	0	0.23	0.26	0.26	--	--	K13950 para-aminobenzoate synthetase [EC:2.6.1.85] | (RefSeq) probable aminodeoxychorismate synthase, chloroplastic (A)	lectin SCAfet precursor, partial [Hyacinthoides hispanica]	CURC1_MOLLA RecName: Full=Curculin-1; AltName: Full=Neoculin basic subunit; Short=NBS; Flags: Precursor;	Q9ZP48_HYAHI SubName: Full=Lectin SCAfet {ECO:0000313|EMBL:AAD16404.1}; Flags: Precursor; Fragment;	--	GO:0030246,carbohydrate binding	D-mannose binding lectin
Cluster-12430.3534	0	0	0	0.09	0.09	0.08	--	--	--	--	--	--	--	--	--
Cluster-12430.81411	0	0	0	0.55	0.12	0.66	--	--	K06674 structural maintenance of chromosome 2 | (RefSeq) structural maintenance of chromosomes protein 2-1-like (A)	PREDICTED: LOW QUALITY PROTEIN: structural maintenance of chromosomes protein 2-1-like [Phoenix dactylifera]	SMC21_ARATH RecName: Full=Structural maintenance of chromosomes protein 2-1; Short=AtSMC2-1; AltName: Full=Chromosome-associated protein E-1; Short=AtCAP-E1; AltName: Full=Protein TITAN 3;	A0A2H3YMJ0_PHODC RecName: Full=Structural maintenance of chromosomes protein {ECO:0000256|PIRNR:PIRNR005719};	Structural maintenance of chromosome protein 2 (chromosome condensation complex Condensin, subunit E)	GO:0000796,condensin complex; GO:0005634,nucleus; GO:0005524,ATP binding; GO:0005215,transporter activity; GO:0051301,cell division; GO:0030261,chromosome condensation; GO:0051321,meiotic cell cycle	--
Cluster-12430.2716	0	0	0	0.13	0.14	0.12	--	--	--	--	--	--	--	--	--
Cluster-12430.183697	0	0	0	0.64	0.16	0.14	--	--	--	--	--	--	--	--	--
Cluster-12430.82187	0	0	0	2.48	1.44	4.19	--	--	--	--	--	--	--	--	--
Cluster-12430.8343	0	0	0	0.1	1.59	0.26	--	--	--	--	--	--	--	--	--
Cluster-12430.91805	0	0	0	0.45	0.82	0.38	--	--	--	--	--	--	--	--	--
Cluster-32437.0	0	0	0	0.16	0.17	1.02	--	--	--	--	--	--	--	--	--
Cluster-12430.209697	0	0	0	4.11	1.16	2.7	--	--	--	uncharacterized protein LOC110116687 [Dendrobium catenatum]	--	A0A2I0WI46_9ASPA SubName: Full=Uncharacterized protein {ECO:0000313|EMBL:PKU75340.1};	--	--	--
Cluster-5981.0	0	0	0	1.4	0.41	0.18	--	--	--	--	--	--	--	--	--
Cluster-12430.18142	0	0	0	0.29	0.15	0.26	--	--	--	--	--	--	--	--	--
Cluster-12430.40454	0	0	0	0.2	0.3	0.18	--	--	--	--	--	--	--	--	--
Cluster-12430.207728	0	0	0	0.32	0.81	0.5	--	--	--	uncharacterized protein LOC109828774 [Asparagus officinalis]	--	A0A199W127_ANACO SubName: Full=Uncharacterized protein {ECO:0000313|EMBL:OAY82956.1};	Extracellular protein SEL-1 and related proteins	--	--
Cluster-12430.180080	0	0	0	0.55	2.41	0.52	--	--	--	--	--	--	--	--	--
Cluster-12430.40218	0	0	0	0.19	0.4	0.49	--	--	--	--	--	--	--	--	--
Cluster-42121.1	0	0	0	0.09	0.1	0.25	--	--	--	--	--	--	--	--	--
Cluster-31252.0	0	0	0	0.11	1.17	0.56	--	--	--	--	--	--	--	--	--
Cluster-12430.49921	0	0	0	0.36	0.77	0.66	--	--	--	--	--	--	--	--	--
Cluster-12430.9046	0	0	0	0.18	0.18	0.16	--	--	--	--	--	--	--	--	--
Cluster-12430.82055	0	0	0	0.22	0.15	0.18	--	--	--	--	--	--	--	--	--
Cluster-12430.23880	0	0	0	0.41	0.88	0.38	--	--	--	--	--	--	--	--	--
Cluster-12430.31772	0	0	0	11.76	41.63	11.54	--	--	--	--	--	--	--	--	--
Cluster-10164.0	0	0	0	0.36	1.14	0.66	--	--	K04681 retinoblastoma-like protein 1 | (RefSeq) retinoblastoma-related protein 3 (A)	retinoblastoma-related protein 3 isoform X1 [Setaria italica]	RBR1_ORYSI RecName: Full=Retinoblastoma-related protein 1; Short=OsRBR1;	A0A0D3H2N7_9ORYZ SubName: Full=Uncharacterized protein {ECO:0000313|EnsemblPlants:OBART08G21990.1};	Rb (Retinoblastoma tumor suppressor)-related protein	GO:0005634,nucleus; GO:0007049,cell cycle; GO:0051726,regulation of cell cycle; GO:0006357,regulation of transcription by RNA polymerase II; GO:0006351,transcription, DNA-templated	--
Cluster-12430.91776	0	0	0	1.62	1.47	1.93	--	--	K03671 thioredoxin 1 | (RefSeq) thioredoxin M3, chloroplastic-like (A)	PREDICTED: thioredoxin M3, chloroplastic-like isoform X1 [Elaeis guineensis]	TRXM3_ORYSJ RecName: Full=Thioredoxin M3, chloroplastic; Short=OsTrxm3; AltName: Full=OsTrx11; Flags: Precursor;	A0A2H3XBU6_PHODC SubName: Full=thioredoxin M3, chloroplastic-like {ECO:0000313|RefSeq:XP_008781471.2};	Thioredoxin-like protein	GO:0009507,chloroplast; GO:0005737,cytoplasm; GO:0008047,enzyme activator activity; GO:0016671,oxidoreductase activity, acting on a sulfur group of donors, disulfide as acceptor; GO:0015035,protein disulfide oxidoreductase activity; GO:0047134,protein-disulfide reductase activity; GO:0004791,thioredoxin-disulfide reductase activity; GO:0045454,cell redox homeostasis; GO:0034599,cellular response …	Thioredoxin
Cluster-12430.207603	0	0	0	0.74	0.25	0.67	--	--	--	--	--	--	--	--	--
Cluster-12430.112566	0	0	0	2.42	0.33	1.12	--	CHI	K01859 chalcone isomerase [EC:5.5.1.6] | (RefSeq) probable chalcone--flavonone isomerase 3 isoform X1 (A)	chalcone isomerase, partial [Lilium speciosum]	CFI3_ARATH RecName: Full=Probable chalcone--flavonone isomerase 3; Short=Chalcone isomerase 3; EC=5.5.1.6; AltName: Full=Chalcone isomerase-like 1;	A0A0P0UW47_9LILI RecName: Full=Chalcone-flavonone isomerase family protein {ECO:0000256|RuleBase:RU361158}; Flags: Fragment;	--	GO:0005783,endoplasmic reticulum; GO:0045430,chalcone isomerase activity; GO:0009813,flavonoid biosynthetic process; GO:0080167,response to karrikin	--
Cluster-12430.155956	0	0	0	0.63	0.73	0.26	--	--	--	pathogenesis-related protein 10 [Lilium regale]	PR1_ASPOF RecName: Full=Pathogenesis-related protein 1; Short=AOPR1;	W5RW65_LILRE SubName: Full=Pathogenesis-related protein 10 {ECO:0000313|EMBL:AHG94647.1};	--	GO:0005737,cytoplasm; GO:0006952,defense response; GO:0009607,response to biotic stimulus	Pathogenesis-related protein Bet v I family
Cluster-12430.145620	0	0	0	0.06	0.32	0.11	--	--	K13457 disease resistance protein RPM1 | (RefSeq) disease resistance protein RPM1 (A)	PREDICTED: LOW QUALITY PROTEIN: putative disease resistance RPP13-like protein 3 [Elaeis guineensis]	RGA4_SOLBU RecName: Full=Putative disease resistance protein RGA4; AltName: Full=RGA4-blb;	A0A2H3ZJM7_PHODC SubName: Full=probable disease resistance RPP8-like protein 2 {ECO:0000313|RefSeq:XP_017696351.1};	Apoptotic ATPase	GO:0043531,ADP binding; GO:0005524,ATP binding; GO:0006952,defense response	--
Cluster-38140.3	0	0	0	0.07	0.14	0.13	--	--	--	--	--	--	--	--	--
Cluster-12430.69368	0	0	0	0.83	0.92	0.78	--	--	--	--	--	--	--	--	--
Cluster-12430.201095	0	0	0	0.68	0.39	0.09	--	--	--	--	--	--	--	--	--
Cluster-12430.44387	0	0	0	0.36	0.17	1.02	--	--	K10768 alkylated DNA repair protein alkB homolog 6 [EC:1.14.11.-] | (RefSeq) alpha-ketoglutarate-dependent dioxygenase alkB homolog 6 (A)	Oxoglutarate/iron-dependent dioxygenase [Macleaya cordata]	--	A0A200QEI1_9MAGN SubName: Full=Oxoglutarate/iron-dependent dioxygenase {ECO:0000313|EMBL:OVA08853.1};	Uncharacterized conserved protein	GO:0051213,dioxygenase activity	--
Cluster-55665.0	0	0	0	0.24	0.12	0.64	--	--	--	--	--	--	--	--	--
Cluster-12430.9212	0	0	0	0.28	2.02	0.25	--	--	--	--	--	--	--	--	--
Cluster-12430.150124	0	0	0	3.64	2.11	5.31	--	--	--	--	--	--	--	--	--
Cluster-1058.0	0	0	0	0.44	0.91	0.4	--	--	--	--	--	--	--	--	--
Cluster-12430.92482	0	0	0	0.35	0.21	0.06	--	--	--	PREDICTED: cucumber peeling cupredoxin-like [Elaeis guineensis]	UCC1_ARATH RecName: Full=Uclacyanin 1 {ECO:0000303|PubMed:9761472}; Flags: Precursor;	A0A2I0X8E9_9ASPA SubName: Full=Cucumber peeling cupredoxin {ECO:0000313|EMBL:PKU84172.1};	--	GO:0031225,anchored component of membrane; GO:0046658,anchored component of plasma membrane; GO:0009055,electron transfer activity; GO:0046872,metal ion binding	--
Cluster-12430.88347	0	0	0	0.12	0.35	0.03	BBR-BPC	--	K00799 glutathione S-transferase [EC:2.5.1.18] | (RefSeq) glutathione S-transferase U17-like (A)	glutathione S-transferase U17-like protein, partial [Lilium regale]	GSTUH_ARATH RecName: Full=Glutathione S-transferase U17; Short=AtGSTU17; EC=2.5.1.18; AltName: Full=GST class-tau member 17; AltName: Full=Glutathione S-transferase 30; AltName: Full=Protein EARLY RESPONSIVE TO DEHYDRATION 9;	A0A248SMJ8_LILRE SubName: Full=Glutathione S-transferase U17-like protein {ECO:0000313|EMBL:ASV46342.1}; Flags: Fragment;	Glutathione S-transferase	GO:0009507,chloroplast; GO:0005737,cytoplasm; GO:0005829,cytosol; GO:0004364,glutathione transferase activity; GO:0009704,de-etiolation; GO:0006749,glutathione metabolic process; GO:0048527,lateral root development; GO:0080148,negative regulation of response to water deprivation; GO:0040008,regulation of growth; GO:0060416,response to growth hormone; GO:0080167,response to karrikin; GO:0009651,re…	Glutathione S-transferase, N-terminal domain
Cluster-12430.36245	0	0	0	0.06	0.58	0.15	--	--	--	--	--	--	--	--	--
Cluster-12430.45492	0	0	0	0.94	0.24	1.23	--	--	K11253 histone H3 | (RefSeq) histone H3-like centromeric protein CSE4 (A)	PREDICTED: histone H3-like centromeric protein CSE4 [Glycine max]	H32_MEDSA RecName: Full=Histone H3.2; AltName: Full=Histone H3.1; AltName: Full=Major histone H3;	A0A0V0GWP2_SOLCH SubName: Full=Putative ovule protein {ECO:0000313|EMBL:JAP12529.1}; Flags: Fragment;	Histones H3 and H4	GO:0000786,nucleosome; GO:0005634,nucleus; GO:0003677,DNA binding; GO:0046982,protein heterodimerization activity	Core histone H2A/H2B/H3/H4
Cluster-12430.160142	0	0	0	2.14	1.69	1.05	--	--	K02919 large subunit ribosomal protein L36 | (RefSeq) uncharacterized LOC105042970 (A)	PREDICTED: uncharacterized protein LOC105042970 [Elaeis guineensis]	RK36_MESVI RecName: Full=50S ribosomal protein L36, chloroplastic;	M0T069_MUSAM RecName: Full=Ribosomal protein {ECO:0000256|RuleBase:RU000570};	Mitochondrial/chloroplast ribosomal protein L36	GO:0009507,chloroplast; GO:0005840,ribosome; GO:0003735,structural constituent of ribosome; GO:0006412,translation	--
Cluster-12430.102588	0	0	0	0.24	1.18	1.66	--	--	K17710 pentatricopeptide repeat domain-containing protein 1 | (RefSeq) pentatricopeptide repeat-containing protein At2g18940, chloroplastic (A)	hypothetical protein AQUCO_03100101v1 [Aquilegia coerulea]	PP163_ARATH RecName: Full=Pentatricopeptide repeat-containing protein At2g18940, chloroplastic; Flags: Precursor;	A0A2G5D0T1_AQUCA SubName: Full=Uncharacterized protein {ECO:0000313|EMBL:PIA37119.1};	FOG: PPR repeat	GO:0009507,chloroplast; GO:0043231,intracellular membrane-bounded organelle; GO:0004519,endonuclease activity; GO:0003729,mRNA binding; GO:0003723,RNA binding; GO:0009451,RNA modification	PPR repeat family
Cluster-56533.0	0	0	0	0.57	0.41	0.21	--	--	K00430 peroxidase [EC:1.11.1.7] | (RefSeq) lignin-forming anionic peroxidase-like (A)	polyprotein, partial [Prunus avium]	--	Q153Y3_PRUAV SubName: Full=Polyprotein {ECO:0000313|EMBL:ABG22123.1}; Flags: Fragment;	FOG: Transposon-encoded proteins with TYA, reverse transcriptase, integrase domains in various combinations	GO:0003676,nucleic acid binding	--
Cluster-37895.0	0	0	0	0.35	0.18	0.47	--	--	--	--	--	--	--	--	--
Cluster-12430.152065	0	0	0	0.3	0.15	0.33	--	--	--	--	--	--	--	--	--
Cluster-12430.8715	0	0	0	0.22	0.8	0.4	--	--	--	--	--	--	--	--	--
Cluster-12430.208094	0	0	0	0.29	0.31	0.8	--	--	--	--	--	--	--	--	--
Cluster-12430.57853	0	0	0	0.12	0.24	0.11	--	--	--	acyltransferase-like protein At1g54570, chloroplastic isoform X3 [Asparagus officinalis]	Y1457_ARATH RecName: Full=Acyltransferase-like protein At1g54570, chloroplastic; EC=2.3.1.-; Flags: Precursor;	K3XFC0_SETIT SubName: Full=Uncharacterized protein {ECO:0000313|EMBL:KQL05137.1, ECO:0000313|EnsemblPlants:Si000589m};	--	GO:0009507,chloroplast; GO:0010287,plastoglobule; GO:0004144,diacylglycerol O-acyltransferase activity; GO:0033306,phytol metabolic process; GO:0019432,triglyceride biosynthetic process	--
Cluster-12430.160274	0	0	0	16.82	1.12	0.94	--	--	--	--	--	--	--	--	--
Cluster-12430.75698	0	0	0	0.37	0.24	0.16	--	--	K03242 translation initiation factor 2 subunit 3 | (RefSeq) hypothetical protein (A)	hypothetical protein EUTSA_v10007562mg [Eutrema salsugineum]	--	A0A078H530_BRANA SubName: Full=BnaA09g50640D protein {ECO:0000313|EMBL:CDY32532.1};	Translation initiation factor 2, gamma subunit (eIF-2gamma; GTPase)	GO:0005525,GTP binding; GO:0003924,GTPase activity	--
Cluster-12430.170740	0	0	0	1.37	1.72	0.99	--	MT	K00558 DNA (cytosine-5)-methyltransferase 1 [EC:2.1.1.37] | (RefSeq) LOW QUALITY PROTEIN: DNA (cytosine-5)-methyltransferase CMT3-like (A)	hypothetical protein AALP_AA6G031000 [Arabis alpina]	CMT1_ORYSJ RecName: Full=DNA (cytosine-5)-methyltransferase CMT1 {ECO:0000305}; EC=2.1.1.37 {ECO:0000305}; AltName: Full=Chromomethylase 1 {ECO:0000305}; AltName: Full=OsMET3b {ECO:0000303|PubMed:26243209};	A0A087GLS5_ARAAL RecName: Full=Cytosine-specific methyltransferase {ECO:0000256|RuleBase:RU000417}; EC=2.1.1.37 {ECO:0000256|RuleBase:RU000417};	--	GO:0005634,nucleus; GO:0003682,chromatin binding; GO:0003886,DNA (cytosine-5-)-methyltransferase activity; GO:0003677,DNA binding	--
Cluster-12430.30677	0	0	0	0.35	0.49	0.14	--	--	K01110 phosphatidylinositol-3,4,5-trisphosphate 3-phosphatase and dual-specificity protein phosphatase PTEN [EC:3.1.3.16 3.1.3.48 3.1.3.67] | (RefSeq) phosphatidylinositol 3,4,5-trisphosphate 3-phosphatase and protein-tyrosine-phosphatase PTEN1 (A)	PREDICTED: phosphatidylinositol 3,4,5-trisphosphate 3-phosphatase and protein-tyrosine-phosphatase PTEN1 [Elaeis guineensis]	PTEN1_ARATH RecName: Full=Phosphatidylinositol 3,4,5-trisphosphate 3-phosphatase and protein-tyrosine-phosphatase PTEN1 {ECO:0000305}; EC=3.1.3.48 {ECO:0000255|PROSITE-ProRule:PRU10044, ECO:0000269|PubMed:12368500}; EC=3.1.3.67 {ECO:0000269|PubMed:12368500}; AltName: Full=Protein PHOSPHATASE AND TENSIN HOMOLOG 1 {ECO:0000303|PubMed:21864294}; Short=AtPTEN1 {ECO:0000303|PubMed:12368500};	A0A2H3ZSE0_PHODC SubName: Full=phosphatidylinositol 3,4,5-trisphosphate 3-phosphatase and protein-tyrosine-phosphatase PTEN1 {ECO:0000313|RefSeq:XP_017699325.1};	Clathrin coat dissociation kinase GAK/PTEN/Auxilin and related tyrosine phosphatases	GO:0016791,phosphatase activity; GO:0052866,phosphatidylinositol phosphate phosphatase activity; GO:0016314,phosphatidylinositol-3,4,5-trisphosphate 3-phosphatase activity; GO:0004725,protein tyrosine phosphatase activity; GO:0008138,protein tyrosine/serine/threonine phosphatase activity; GO:0046856,phosphatidylinositol dephosphorylation; GO:0009555,pollen development	--
Cluster-12430.133235	0	0	0	1.09	0.77	0.93	--	--	K13260 isoflavone/4'-methoxyisoflavone 2'-hydroxylase [EC:1.14.13.89 1.14.13.53] | (RefSeq) hypothetical protein (A)	PREDICTED: isoflavone 2'-hydroxylase-like [Elaeis guineensis]	C81E8_MEDTR RecName: Full=Cytochrome P450 81E8 {ECO:0000303|PubMed:14617078}; EC=1.14.13.- {ECO:0000305};	A0A2H3XQJ8_PHODC SubName: Full=isoflavone 2'-hydroxylase-like {ECO:0000313|RefSeq:XP_008787116.1};	Cytochrome P450 CYP2 subfamily	GO:0016021,integral component of membrane; GO:0020037,heme binding; GO:0005506,iron ion binding; GO:0004497,monooxygenase activity; GO:0016705,oxidoreductase activity, acting on paired donors, with incorporation or reduction of molecular oxygen	Cytochrome P450
Cluster-12430.138296	0	0	0	3.71	3.34	0.46	--	--	K01187 alpha-glucosidase [EC:3.2.1.20] | (RefSeq) probable alpha-glucosidase Os06g0675700 (A)	probable alpha-glucosidase Os06g0675700 [Ananas comosus]	AGLU_ORYSJ RecName: Full=Probable alpha-glucosidase Os06g0675700; EC=3.2.1.20; AltName: Full=Maltase; Flags: Precursor;	A0A068BG45_COCNU SubName: Full=Glycosyl hydrolases family 31 protein {ECO:0000313|EMBL:AIC82460.1};	Maltase glucoamylase and related hydrolases, glycosyl hydrolase family 31	GO:0004558,alpha-1,4-glucosidase activity; GO:0030246,carbohydrate binding; GO:0032450,maltose alpha-glucosidase activity	Glycosyl hydrolases family 31
Cluster-12430.90538	0	0	0	1.74	0.47	0.16	--	--	--	--	--	--	--	--	--
Cluster-12430.144975	0	0	0	0.9	1.33	0.22	bZIP	--	K20557 transcription factor VIP1 | (RefSeq) transcription factor VIP1 (A)	PREDICTED: transcription factor RF2a-like [Phoenix dactylifera]	POF21_ARATH RecName: Full=Probable transcription factor PosF21; AltName: Full=bZIP transcription factor 59; Short=AtbZIP59;	A0A2H3XSP8_PHODC SubName: Full=transcription factor RF2a-like {ECO:0000313|RefSeq:XP_008788212.1};	--	GO:0005737,cytoplasm; GO:0005829,cytosol; GO:0005634,nucleus; GO:0003677,DNA binding; GO:0003700,DNA-binding transcription factor activity; GO:0006351,transcription, DNA-templated	Basic region leucine zipper
Cluster-12430.133251	0	0	0	0.26	0.06	0.08	--	--	K12393 AP-1 complex subunit mu | (RefSeq) LOW QUALITY PROTEIN: AP-1 complex subunit mu-2-like (A)	Retrovirus-related Pol polyprotein from transposon TNT 1-94 [Cajanus cajan]	POLX_TOBAC RecName: Full=Retrovirus-related Pol polyprotein from transposon TNT 1-94; Includes: RecName: Full=Protease; EC=3.4.23.-; Includes: RecName: Full=Reverse transcriptase; EC=2.7.7.49; Includes: RecName: Full=Endonuclease;	A0A151RCJ0_CAJCA SubName: Full=Retrovirus-related Pol polyprotein from transposon TNT 1-94 {ECO:0000313|EMBL:KYP40338.1};	FOG: Transposon-encoded proteins with TYA, reverse transcriptase, integrase domains in various combinations	GO:0004190,aspartic-type endopeptidase activity; GO:0004519,endonuclease activity; GO:0003676,nucleic acid binding; GO:0003964,RNA-directed DNA polymerase activity; GO:0008270,zinc ion binding; GO:0015074,DNA integration	gag-polypeptide of LTR copia-type
Cluster-12430.107571	0	0	0	0.11	0.26	0.66	--	--	K10357 myosin V | (RefSeq) myosin-12-like isoform X1 (A)	SKP1-like protein 21 isoform X2 [Phalaenopsis equestris]	ASK21_ARATH RecName: Full=SKP1-like protein 21; Short=AtSK21;	A5BBQ1_VITVI SubName: Full=Uncharacterized protein {ECO:0000313|EMBL:CAN61206.1};	SCF ubiquitin ligase, Skp1 component	GO:0005634,nucleus; GO:0019005,SCF ubiquitin ligase complex; GO:0016567,protein ubiquitination; GO:0006511,ubiquitin-dependent protein catabolic process	Skp1 family, dimerisation domain
Cluster-12430.98018	0	0	0	1.14	1.01	1.73	--	--	K20289 conserved oligomeric Golgi complex subunit 2 | (RefSeq) conserved oligomeric Golgi complex subunit 2 (A)	PREDICTED: conserved oligomeric Golgi complex subunit 2 [Phoenix dactylifera]	--	A0A2H3Y816_PHODC SubName: Full=conserved oligomeric Golgi complex subunit 2 {ECO:0000313|RefSeq:XP_008794572.1, ECO:0000313|RefSeq:XP_008794573.1};	Low density lipoprotein receptor	--	COG (conserved oligomeric Golgi) complex component, COG2
Cluster-12430.70336	0	0	0	2.52	3.83	0.66	--	--	--	--	--	--	--	--	--
Cluster-12430.183656	0	0	0	1.5	3.45	4.36	--	--	--	--	--	--	--	--	--
Cluster-12430.121852	0	0	0	1.73	0.33	0.12	--	--	K14504 xyloglucan:xyloglucosyl transferase TCH4 [EC:2.4.1.207] | (RefSeq) probable xyloglucan endotransglucosylase/hydrolase protein 23 (A)	PREDICTED: probable xyloglucan endotransglucosylase/hydrolase protein 23 [Elaeis guineensis]	XTH2_SOYBN RecName: Full=Xyloglucan endotransglucosylase/hydrolase 2 {ECO:0000250|UniProtKB:Q38857}; EC=2.4.1.207 {ECO:0000250|UniProtKB:Q38857}; AltName: Full=Brassinosteroid-regulated protein BRU1 {ECO:0000303|PubMed:8115544}; Flags: Precursor;	A0A287UX29_HORVV RecName: Full=Xyloglucan endotransglucosylase/hydrolase {ECO:0000256|RuleBase:RU361120}; EC=2.4.1.207 {ECO:0000256|RuleBase:RU361120};	--	GO:0048046,apoplast; GO:0005618,cell wall; GO:0004553,hydrolase activity, hydrolyzing O-glycosyl compounds; GO:0016762,xyloglucan:xyloglucosyl transferase activity; GO:0042546,cell wall biogenesis; GO:0010411,xyloglucan metabolic process	Glycosyl hydrolases family 16
Cluster-12430.148798	0	0	0	0.16	0.12	0.09	--	--	--	--	--	--	--	--	--
Cluster-12430.167075	0	0	0	0.03	0.66	0.44	LUG	--	K14963 COMPASS component SWD3 | (RefSeq) transcriptional corepressor LEUNIG-like isoform X1 (A)	transcriptional corepressor LEUNIG isoform X1 [Asparagus officinalis]	LEUNG_ARATH RecName: Full=Transcriptional corepressor LEUNIG {ECO:0000303|PubMed:11058164}; AltName: Full=Protein ROTUNDA2 {ECO:0000303|PubMed:15208345};	A0A2H3ZZZ3_PHODC SubName: Full=transcriptional corepressor LEUNIG-like isoform X2 {ECO:0000313|RefSeq:XP_017701698.1};	WD40 repeat-containing protein	GO:0005634,nucleus; GO:0030154,cell differentiation; GO:0006974,cellular response to DNA damage stimulus; GO:0071217,cellular response to external biotic stimulus; GO:0009908,flower development; GO:0010393,galacturonan metabolic process; GO:0010073,meristem maintenance; GO:0080001,mucilage extrusion from seed coat; GO:0048359,mucilage metabolic process involved in seed coat development; GO:004589…	WD domain, G-beta repeat
Cluster-12430.175872	0	0	0	0.06	0.11	0.07	--	--	--	PREDICTED: putative pentatricopeptide repeat-containing protein At1g13630 isoform X1 [Phoenix dactylifera]	PPR41_ARATH RecName: Full=Putative pentatricopeptide repeat-containing protein At1g13630;	A0A2H3Z132_PHODC SubName: Full=putative pentatricopeptide repeat-containing protein At1g13630 isoform X1 {ECO:0000313|RefSeq:XP_008806656.1, ECO:0000313|RefSeq:XP_008806657.1, ECO:0000313|RefSeq:XP_008806658.1};	FOG: PPR repeat	GO:0043231,intracellular membrane-bounded organelle; GO:0004519,endonuclease activity; GO:0003723,RNA binding; GO:0009451,RNA modification	PPR repeat family
Cluster-12430.91023	0	0	0	4.99	17.67	9.82	--	--	K12822 RNA-binding protein 25 | (RefSeq) RNA-binding protein 25 isoform X1 (A)	hypothetical protein AXF42_Ash004778 [Apostasia shenzhenica]	--	A0A2I0BHL6_9ASPA SubName: Full=Uncharacterized protein {ECO:0000313|EMBL:PKA67285.1};	--	--	--
Cluster-12430.69985	0	0	0	0.18	0.84	0.36	--	--	--	--	--	--	--	--	--
Cluster-12430.128741	0	0	0	0.09	0.09	0.16	--	--	K03977 GTPase | (RefSeq) P-loop containing nucleoside triphosphate hydrolase (A)	PREDICTED: uncharacterized protein LOC105034405 isoform X1 [Elaeis guineensis]	MNME_CYACA RecName: Full=Probable tRNA modification GTPase MnmE {ECO:0000255|HAMAP-Rule:MF_00379}; EC=3.6.-.- {ECO:0000255|HAMAP-Rule:MF_00379};	A0A2I0W4J9_9ASPA SubName: Full=Putative tRNA modification GTPase mnmE {ECO:0000313|EMBL:PKU70577.1};	Mitochondrial GTPase	GO:0009507,chloroplast; GO:0005525,GTP binding; GO:0003924,GTPase activity; GO:0046872,metal ion binding; GO:0006400,tRNA modification	50S ribosome-binding GTPase
Cluster-12430.138072	0	0	0	6.02	0.23	0.85	--	--	--	PREDICTED: cucumber peeling cupredoxin-like [Elaeis guineensis]	UCC1_ARATH RecName: Full=Uclacyanin 1 {ECO:0000303|PubMed:9761472}; Flags: Precursor;	A0A2H3X3P7_PHODC SubName: Full=cucumber peeling cupredoxin-like {ECO:0000313|RefSeq:XP_008777839.1};	--	GO:0031225,anchored component of membrane; GO:0046658,anchored component of plasma membrane; GO:0009055,electron transfer activity; GO:0046872,metal ion binding	Plastocyanin-like domain
Cluster-12430.203267	0	0	0	0.29	0.1	0.3	--	--	--	--	--	--	--	--	--
Cluster-12430.194011	0	0	0	58.84	29.69	31.6	--	--	--	--	--	--	--	--	--
Cluster-12430.7727	0	0	0	0.53	0.58	2.48	--	--	K12598 ATP-dependent RNA helicase DOB1 [EC:3.6.4.13] | (RefSeq) DExH-box ATP-dependent RNA helicase DExH10-like (A)	LINE-1 reverse transcriptase isogeny [Cajanus cajan]	--	A0A151U251_CAJCA SubName: Full=LINE-1 reverse transcriptase isogeny {ECO:0000313|EMBL:KYP73308.1};	FOG: Reverse transcriptase	GO:0003964,RNA-directed DNA polymerase activity	--
Cluster-12430.177411	0	0	0	0.15	0.06	0.11	--	--	--	--	--	--	--	--	--
Cluster-12430.208411	0	0	0	0.13	0.08	0.37	--	--	--	--	--	--	--	--	--
Cluster-12430.179557	0	0	0	0.3	0.32	0.27	--	--	--	--	--	--	--	--	--
Cluster-12430.191396	0	0	0	1.84	0.78	0.67	--	--	K10691 E3 ubiquitin-protein ligase UBR4 [EC:2.3.2.27] | (RefSeq) LOC109762802; auxin transport protein BIG (A)	Lipase [Macleaya cordata]	GDL85_ARATH RecName: Full=GDSL esterase/lipase At5g45950; EC=3.1.1.-; AltName: Full=Extracellular lipase At5g45950; Flags: Precursor;	A0A200QKZ5_9MAGN SubName: Full=Lipase {ECO:0000313|EMBL:OVA11087.1};	--	GO:0005576,extracellular region; GO:0016788,hydrolase activity, acting on ester bonds; GO:0016042,lipid catabolic process	--
Cluster-12430.117639	0	0	0	0.31	0.2	0.01	--	--	K09553 stress-induced-phosphoprotein 1 | (RefSeq) hsp70-Hsp90 organizing protein 3 (A)	PREDICTED: hsp70-Hsp90 organizing protein 3 [Phoenix dactylifera]	HSOP2_ARATH RecName: Full=Hsp70-Hsp90 organizing protein 2; Short=AtHop2;	A0A2H3YCU4_PHODC SubName: Full=hsp70-Hsp90 organizing protein 3 {ECO:0000313|RefSeq:XP_008796849.1};	Molecular co-chaperone STI1	GO:0005829,cytosol; GO:0005634,nucleus; GO:0005886,plasma membrane; GO:0051879,Hsp90 protein binding; GO:0070678,preprotein binding; GO:0051131,chaperone-mediated protein complex assembly; GO:0046686,response to cadmium ion	Tetratricopeptide repeat
Cluster-12430.29228	0	0	0	1.04	0.37	0.32	--	--	--	--	--	--	--	--	--
Cluster-46766.0	0	0	0	0.24	0.24	0.11	--	--	--	--	--	--	--	--	--
Cluster-12430.197073	0	0	0	2.5	0.52	0.45	--	--	--	--	--	--	--	--	--
Cluster-12430.99669	0	0	0	1.14	0.04	0.88	MYB-related	--	K03255 protein TIF31 | (RefSeq) hypothetical protein (A)	PREDICTED: uncharacterized protein LOC105053107 isoform X5 [Elaeis guineensis]	TBP1_ORYSJ RecName: Full=Telomere-binding protein 1; AltName: Full=Protein RTBP1;	A0A2H3XIE8_PHODC SubName: Full=uncharacterized protein LOC103703273 isoform X5 {ECO:0000313|RefSeq:XP_008784286.1};	--	GO:0000781,chromosome, telomeric region; GO:0000783,nuclear telomere cap complex; GO:0003691,double-stranded telomeric DNA binding; GO:0042803,protein homodimerization activity; GO:0042162,telomeric DNA binding; GO:0032204,regulation of telomere maintenance; GO:0031627,telomeric loop formation	Myb-like DNA-binding domain
Cluster-12430.131586	0	0	0	0.07	0.63	1.67	--	--	K15287 solute carrier family 35, member F1/2 | (RefSeq) solute carrier family 35 member F1-like (A)	PREDICTED: solute carrier family 35 member F1-like [Elaeis guineensis]	--	A0A1D1YTK6_9ARAE SubName: Full=Solute carrier family 35 member F2 {ECO:0000313|EMBL:JAT57954.1};	Predicted membrane protein	GO:0016021,integral component of membrane; GO:0022857,transmembrane transporter activity	Solute carrier family 35
Cluster-12430.157536	0	0	0	0.54	1.94	2.13	--	--	--	--	--	--	--	--	Peptidase family M23 N-terminal domain
Cluster-12430.113769	0	0	0	2.56	2.98	2.5	--	--	K16297 serine carboxypeptidase-like clade II [EC:3.4.16.-] | (RefSeq) serine carboxypeptidase II-2 (A)	PREDICTED: uncharacterized protein LOC103977137 isoform X1 [Musa acuminata subsp. malaccensis]	SCP29_ARATH RecName: Full=Serine carboxypeptidase-like 29; EC=3.4.16.-; Flags: Precursor;	A0A2H3ZKT1_PHODC SubName: Full=uncharacterized protein LOC103700820 {ECO:0000313|RefSeq:XP_017696763.1};	Serine carboxypeptidases (lysosomal cathepsin A)	GO:0005576,extracellular region; GO:0005773,vacuole; GO:0004185,serine-type carboxypeptidase activity; GO:0051603,proteolysis involved in cellular protein catabolic process	Domain of unknown function (DUF4792)
Cluster-27499.0	0	0	0	0.48	0.25	1.07	--	--	--	PREDICTED: uncharacterized protein LOC105048098 [Elaeis guineensis]	--	A0A251VER3_HELAN SubName: Full=Uncharacterized protein {ECO:0000313|EMBL:OTG33779.1};	--	--	--
Cluster-12430.49565	0	0	0	0.15	0.16	0.14	--	--	--	--	--	--	--	--	--
Cluster-12430.201122	0	0	0	0.68	2.15	1.24	--	--	--	--	--	--	--	--	--
Cluster-12430.153159	0	0	0	0.06	0.12	0.32	--	--	--	--	--	--	--	--	--
Cluster-12430.75571	0	0	0	0.65	2.12	2.14	--	--	--	--	--	--	--	--	--
Cluster-12430.22046	0	0	0	0.33	0.67	0.29	--	--	--	--	--	--	--	--	--
Cluster-12430.45774	0	0	0	0.37	0.19	0.17	--	--	K03695 ATP-dependent Clp protease ATP-binding subunit ClpB | (RefSeq) chaperone protein ClpB1 (A)	PREDICTED: chaperone protein ClpB1 [Phoenix dactylifera]	CLPB1_ORYSJ RecName: Full=Chaperone protein ClpB1; AltName: Full=ATP-dependent Clp protease ATP-binding subunit ClpB homolog 1; AltName: Full=Casein lytic proteinase B1; AltName: Full=Heat shock protein 101;	A0A2H3ZAP4_PHODC SubName: Full=chaperone protein ClpB1 {ECO:0000313|RefSeq:XP_008810663.1};	Chaperone HSP104 and related ATP-dependent Clp proteases	GO:0005829,cytosol; GO:0005634,nucleus; GO:0005524,ATP binding; GO:0034605,cellular response to heat; GO:0019538,protein metabolic process	Clp amino terminal domain, pathogenicity island component
Cluster-12430.175535	0	0	0	0.35	1.08	1.42	--	--	--	--	--	--	--	--	--
Cluster-15675.0	0	0	0	14.19	4.97	1.69	--	--	--	--	--	--	--	--	--
Cluster-12430.98	0	0	0	0.62	0.76	1	--	--	--	--	--	--	--	--	--
Cluster-12430.187947	0	0	0	0.06	0.09	0.11	--	--	--	--	--	--	--	--	--
Cluster-14468.0	0	0	0	0.62	1.35	0.58	--	--	--	--	--	--	--	--	--
Cluster-12430.56510	0	0	0	0.18	0.12	0.24	--	--	--	--	--	--	--	--	--
Cluster-12430.136233	0	0	0	0.61	0.51	1.02	--	--	K08081 tropinone reductase I [EC:1.1.1.206] | (RefSeq) tropinone reductase homolog At5g06060-like isoform X1 (A)	uncharacterized protein A4U43_C08F35580 [Asparagus officinalis]	TRNH4_ARATH RecName: Full=Tropinone reductase homolog At2g29170 {ECO:0000305}; EC=1.1.1.- {ECO:0000305};	A0A2H3YP01_PHODC SubName: Full=tropinone reductase homolog At5g06060-like {ECO:0000313|RefSeq:XP_008801625.1};	Reductases with broad range of substrate specificities	GO:0016491,oxidoreductase activity	short chain dehydrogenase
Cluster-12430.191712	0	0	0	0.01	0.1	0.07	--	--	--	--	--	--	--	--	--
Cluster-12430.55901	0	0	0	0.38	0.4	0.69	--	--	--	--	--	--	--	--	--
Cluster-12430.73484	0	0	0	15.7	7.84	6.58	--	--	K15382 solute carrier family 50 (sugar transporter) | (RefSeq) bidirectional sugar transporter SWEET1a (A)	bidirectional sugar transporter SWEET1a [Sorghum bicolor]	SWT1A_SORBI RecName: Full=Bidirectional sugar transporter SWEET1a {ECO:0000305}; Short=SbSWEET1a {ECO:0000305};	A0A1B6Q7C2_SORBI RecName: Full=Bidirectional sugar transporter SWEET {ECO:0000256|RuleBase:RU910715};	Multitransmembrane protein	GO:0016021,integral component of membrane; GO:0005886,plasma membrane; GO:0008643,carbohydrate transport	--
Cluster-12430.83479	0	0	0	0.1	0.1	0.09	--	--	K17609 nucleoredoxin [EC:1.8.1.8] | (RefSeq) hypothetical protein (A)	PREDICTED: U-box domain-containing protein 52 isoform X1 [Phoenix dactylifera]	PUB34_ARATH RecName: Full=U-box domain-containing protein 34; AltName: Full=Plant U-box protein 34; Includes: RecName: Full=E3 ubiquitin ligase; EC=2.3.2.27; AltName: Full=RING-type E3 ubiquitin transferase {ECO:0000305}; Includes: RecName: Full=Serine/threonine-protein kinase; EC=2.7.11.-;	A0A2H3Z4W6_PHODC SubName: Full=U-box domain-containing protein 52 isoform X1 {ECO:0000313|RefSeq:XP_008808214.1};	--	GO:0005524,ATP binding; GO:0004674,protein serine/threonine kinase activity; GO:0004842,ubiquitin-protein transferase activity	Protein kinase domain
Cluster-12430.52523	0	0	0	1.57	5.26	4.47	--	--	--	uncharacterized protein A4U43_C03F9060 [Asparagus officinalis]	--	A0A199UGE4_ANACO SubName: Full=Uncharacterized protein {ECO:0000313|EMBL:OAY63635.1}; Flags: Fragment;	--	GO:0016021,integral component of membrane	--
Cluster-12430.147473	0	0	0	2.78	8.84	3.5	--	--	K11592 endoribonuclease Dicer [EC:3.1.26.-] | (RefSeq) LOC109736585; endoribonuclease Dicer homolog 1 (A)	ribonuclease 3-like protein 2 [Phalaenopsis equestris]	RTL2_ARATH RecName: Full=Ribonuclease 3-like protein 2; EC=3.1.26.-; AltName: Full=Ribonuclease III-like protein 2; Short=RNase III-like protein 2; AltName: Full=Ribonuclease three-like protein 2;	A0A2I0XIY8_9ASPA SubName: Full=Ribonuclease 3-like protein 2 {ECO:0000313|EMBL:PKU87868.1};	dsRNA-specific nuclease Dicer and related ribonucleases	GO:0005737,cytoplasm; GO:0005634,nucleus; GO:0016442,RISC complex; GO:0046872,metal ion binding; GO:0004525,ribonuclease III activity; GO:0003723,RNA binding; GO:0030422,production of siRNA involved in RNA interference; GO:0006364,rRNA processing	Ribonuclease III domain
Cluster-12430.13544	0	0	0	0.18	0.19	0.16	--	--	--	--	--	--	--	--	--
Cluster-12430.118755	0	0	0	6.2	0.21	0.31	--	--	K14504 xyloglucan:xyloglucosyl transferase TCH4 [EC:2.4.1.207] | (RefSeq) probable xyloglucan endotransglucosylase/hydrolase protein 23 (A)	PREDICTED: probable xyloglucan endotransglucosylase/hydrolase protein 23 [Elaeis guineensis]	XTH22_ARATH RecName: Full=Xyloglucan endotransglucosylase/hydrolase protein 22; Short=At-XTH22; Short=XTH-22; EC=2.4.1.207; AltName: Full=Touch protein 4; Flags: Precursor;	A0A2H3ZV99_PHODC RecName: Full=Xyloglucan endotransglucosylase/hydrolase {ECO:0000256|RuleBase:RU361120}; EC=2.4.1.207 {ECO:0000256|RuleBase:RU361120};	--	GO:0048046,apoplast; GO:0005618,cell wall; GO:0005794,Golgi apparatus; GO:0004553,hydrolase activity, hydrolyzing O-glycosyl compounds; GO:0016762,xyloglucan:xyloglucosyl transferase activity; GO:0042546,cell wall biogenesis; GO:0009664,plant-type cell wall organization; GO:0009733,response to auxin; GO:0009741,response to brassinosteroid; GO:0009409,response to cold; GO:0009408,response to heat;…	Glycosyl hydrolases family 16
Cluster-12430.163527	0	0	0	0.1	0.26	0.47	--	MT	K00599 methyltransferase-like protein 6 [EC:2.1.1.-] | (RefSeq) uncharacterized methyltransferase C3H7.11-like (A)	PREDICTED: LOW QUALITY PROTEIN: uncharacterized methyltransferase C3H7.11-like [Elaeis guineensis]	--	M0TMW8_MUSAM RecName: Full=Methyltransferase-like protein {ECO:0000256|PIRNR:PIRNR037755}; EC=2.1.1.- {ECO:0000256|PIRNR:PIRNR037755};	Predicted methyltransferase	--	Methyltransferase domain
Cluster-12430.78872	0	0	0	2.86	6.44	7.27	--	--	--	--	--	--	--	--	--
Cluster-26343.0	0	0	0	0.07	0.16	0.06	--	--	K17065 dynamin 1-like protein [EC:3.6.5.5] | (RefSeq) predicted protein (A)	dynamin family protein [Musa balbisiana]	DRP5A_ARATH RecName: Full=Dynamin-related protein 5A; AltName: Full=Protein ARC5-like;	A0A0E0JIN2_ORYPU SubName: Full=Uncharacterized protein {ECO:0000313|EnsemblPlants:OPUNC01G15720.1};	Vacuolar sorting protein VPS1, dynamin, and related proteins	GO:0009504,cell plate; GO:0005737,cytoplasm; GO:0005874,microtubule; GO:0009524,phragmoplast; GO:0005525,GTP binding; GO:0003924,GTPase activity; GO:0008017,microtubule binding; GO:0000911,cytokinesis by cell plate formation; GO:0000266,mitochondrial fission	--
Cluster-12430.18053	0	0	0	0.07	0.07	0.06	--	--	--	--	--	--	--	--	--
Cluster-12430.179894	0	0	0	0.03	0.61	0.57	--	--	--	--	--	--	--	--	--
Cluster-12430.63161	0	0	0	0.04	0.16	0.04	--	--	--	--	--	--	--	--	--
Cluster-12430.76360	0	0	0	0.56	0.25	0.43	--	--	K23678 solute carrier family 66 (lysosomal lysine-arginine transporter), member 1 | (RefSeq) probable vacuolar amino acid transporter YPQ1 (A)	PREDICTED: probable vacuolar amino acid transporter YPQ1 [Phoenix dactylifera]	--	A0A2H3XY00_PHODC SubName: Full=probable vacuolar amino acid transporter YPQ1 {ECO:0000313|RefSeq:XP_008790228.1, ECO:0000313|RefSeq:XP_008790229.1};	Predicted membrane protein	--	PQ loop repeat
Cluster-12430.207782	0	0	0	0.16	0.34	0.15	--	--	--	PREDICTED: protein CELLULOSE SYNTHASE INTERACTIVE 1-like [Elaeis guineensis]	CSI1_ARATH RecName: Full=Protein CELLULOSE SYNTHASE INTERACTIVE 1 {ECO:0000303|PubMed:20616083}; AltName: Full=Protein POM-POM 2 {ECO:0000303|PubMed:7743935};	A0A2H3ZEW2_PHODC SubName: Full=uncharacterized protein LOC103723545 {ECO:0000313|RefSeq:XP_008812719.1, ECO:0000313|RefSeq:XP_008812720.1};	FOG: Armadillo/beta-catenin-like repeats	GO:0010330,cellulose synthase complex; GO:0055028,cortical microtubule; GO:0005737,cytoplasm; GO:0009898,cytoplasmic side of plasma membrane; GO:0005794,Golgi apparatus; GO:0036449,microtubule minus-end; GO:0005634,nucleus; GO:0005886,plasma membrane; GO:0009506,plasmodesma; GO:0008017,microtubule binding; GO:0051211,anisotropic cell growth; GO:0009901,anther dehiscence; GO:0030244,cellulose bios…	--
Cluster-12430.59184	0	0	0	0.72	0.1	0.27	--	--	--	hypothetical protein VITISV_029153 [Vitis vinifera]	--	A5C7L0_VITVI SubName: Full=Uncharacterized protein {ECO:0000313|EMBL:CAN75375.1};	--	--	F-box-like
Cluster-12430.185750	0	0	0	1.01	0.26	0.23	--	--	--	--	--	--	--	--	--
Cluster-12430.210110	0	0	0	0.09	0.09	0.08	--	--	K15601 lysine-specific demethylase 3 [EC:1.14.11.-] | (RefSeq) lysine-specific demethylase JMJ25-like (A)	Os07g0500000 [Oryza sativa Japonica Group]	--	C7J4L4_ORYSJ SubName: Full=Os07g0500000 protein {ECO:0000313|EMBL:BAH93941.1};	FOG: Transposon-encoded proteins with TYA, reverse transcriptase, integrase domains in various combinations	GO:0003676,nucleic acid binding	--
Cluster-12430.144548	0	0	0	0.26	0.09	0.23	--	--	K09873 aquaporin TIP | (RefSeq) probable aquaporin TIP2-1 (A)	probable aquaporin TIP2-1 [Ananas comosus]	TIP23_MAIZE RecName: Full=Aquaporin TIP2-3; AltName: Full=Tonoplast intrinsic protein 2-3; AltName: Full=ZmTIP2-3; AltName: Full=ZmTIP2;3;	A0A199V869_ANACO SubName: Full=Aquaporin TIP2-2 {ECO:0000313|EMBL:OAY73203.1};	Aquaporin (major intrinsic protein family)	GO:0016021,integral component of membrane; GO:0005886,plasma membrane; GO:0032586,protein storage vacuole membrane; GO:0015267,channel activity	--
Cluster-12430.199835	0	0	0	7.51	6.91	2.91	--	--	K01535 H+-transporting ATPase [EC:3.6.3.6] | (RefSeq) plasma membrane ATPase 4 isoform X1 (A)	plasma membrane ATPase 4 isoform X1 [Sesamum indicum]	PMA1_SOLLC RecName: Full=Plasma membrane ATPase 1; EC=3.6.3.6; AltName: Full=Proton pump 1;	A0A0E0FEU7_9ORYZ SubName: Full=Uncharacterized protein {ECO:0000313|EnsemblPlants:OMERI12G15090.3};	Plasma membrane H+-transporting ATPase	GO:0016021,integral component of membrane; GO:0005886,plasma membrane; GO:0005524,ATP binding; GO:0008553,proton-exporting ATPase activity, phosphorylative mechanism; GO:0046872,metal ion binding; GO:0006754,ATP biosynthetic process	--
Cluster-12430.198425	0	0	0	0.93	0.51	0.34	--	--	--	--	--	--	--	--	--
Cluster-12430.78104	0	0	0	1.13	0.4	1.12	--	--	--	--	--	--	--	--	--
Cluster-47447.0	0	0	0	0.58	1.58	1.9	--	--	--	PREDICTED: uncharacterized protein LOC103996591 [Musa acuminata subsp. malaccensis]	--	M0TWB8_MUSAM SubName: Full=Uncharacterized protein {ECO:0000313|EnsemblPlants:GSMUA_Achr9P00610_001};	--	GO:0016021,integral component of membrane	--
Cluster-12430.28244	0	0	0	0.1	0.3	0.45	--	--	--	--	--	--	--	--	--
Cluster-12430.132176	0	0	0	0.13	0.49	0.4	--	--	K05681 ATP-binding cassette, subfamily G (WHITE), member 2 | (RefSeq) predicted protein (A)	hypothetical protein VITISV_022715 [Vitis vinifera]	PDR1_NICPL RecName: Full=Pleiotropic drug resistance protein 1; AltName: Full=NpPDR1;	A5C7G2_VITVI SubName: Full=Uncharacterized protein {ECO:0000313|EMBL:CAN77690.1};	Pleiotropic drug resistance proteins (PDR1-15), ABC superfamily	GO:0016021,integral component of membrane; GO:0005886,plasma membrane; GO:0005524,ATP binding; GO:0016887,ATPase activity; GO:0006952,defense response	ABC-2 type transporter
Cluster-12430.158661	0	0	0	0.12	8.45	0.11	--	--	--	--	--	--	--	--	--
Cluster-12430.132191	0	0	0	0.1	0.51	0.44	--	--	K17592 sacsin | (RefSeq) sacsin (A)	PREDICTED: sacsin [Phoenix dactylifera]	--	A0A2H3YTN8_PHODC SubName: Full=sacsin {ECO:0000313|RefSeq:XP_008803352.1};	--	--	--
Cluster-12430.48194	0	0	0	0.29	0.15	0.39	--	--	--	--	--	--	--	--	--
Cluster-12430.169813	0	0	0	2.04	2.95	0.92	--	--	K20888 xyloglucan galactosyltransferase MUR3 [EC:2.4.1.-] | (RefSeq) xyloglucan galactosyltransferase MUR3-like (A)	PREDICTED: uncharacterized protein LOC105043177 [Elaeis guineensis]	--	A0A2C9UQM5_MANES SubName: Full=Uncharacterized protein {ECO:0000313|EMBL:OAY32702.1};	--	GO:0016021,integral component of membrane	--
Cluster-12430.139502	0	0	0	42.25	0.3	7.55	--	--	--	PREDICTED: protein EXORDIUM-like [Phoenix dactylifera]	EXOL2_ARATH RecName: Full=Protein EXORDIUM-like 2; Flags: Precursor;	A0A2H3Z4L1_PHODC SubName: Full=protein EXORDIUM-like {ECO:0000313|RefSeq:XP_008808001.1};	--	GO:0048046,apoplast; GO:0005618,cell wall; GO:0005829,cytosol; GO:0005615,extracellular space; GO:0005794,Golgi apparatus; GO:0009505,plant-type cell wall; GO:0009506,plasmodesma	Phosphate-induced protein 1 conserved region
Cluster-12430.28791	0	0	0	1.63	0.11	0.1	--	--	--	--	--	--	--	--	--
Cluster-12430.31592	0	0	0	2.16	2.94	0.5	--	--	--	--	--	--	--	--	--
Cluster-12430.127202	0	0	0	0.1	0.14	0.05	--	--	--	PREDICTED: myosin-11-like isoform X1 [Elaeis guineensis]	--	A0A2H3ZWZ3_PHODC SubName: Full=cingulin-like {ECO:0000313|RefSeq:XP_017700666.1};	--	--	--
Cluster-47518.1	0	0	0	0.49	0.1	0.17	--	--	--	--	--	--	--	--	--
Cluster-12430.97136	0	0	0	1.44	0.15	0.07	--	--	--	PREDICTED: BAG family molecular chaperone regulator 1-like [Musa acuminata subsp. malaccensis]	--	M0TED3_MUSAM SubName: Full=Uncharacterized protein {ECO:0000313|EnsemblPlants:GSMUA_Achr7P03430_001};	--	GO:0051087,chaperone binding	--
Cluster-12430.15105	0	0	0	1.21	0.51	0.72	--	--	--	PREDICTED: GDSL esterase/lipase LTL1 [Glycine max]	LTL1_ARATH RecName: Full=GDSL esterase/lipase LTL1; EC=3.1.1.-; AltName: Full=Extracellular lipase LTL1; AltName: Full=Lithium-tolerant lipase 1; Short=AtLTL1; Short=Li-tolerant lipase 1; Flags: Precursor;	I1NCF1_SOYBN SubName: Full=Uncharacterized protein {ECO:0000313|EMBL:KRG97072.1, ECO:0000313|EnsemblPlants:GLYMA19G43920.1};	--	GO:0005576,extracellular region; GO:0016788,hydrolase activity, acting on ester bonds; GO:0042538,hyperosmotic salinity response; GO:0016042,lipid catabolic process; GO:0010226,response to lithium ion; GO:0009751,response to salicylic acid	--
Cluster-30816.0	0	0	0	0.23	0.61	0.17	--	--	K17279 receptor expression-enhancing protein 5/6 | (RefSeq) HVA22-like protein f (A)	HVA22-like protein f [Zostera marina]	HA22F_ARATH RecName: Full=HVA22-like protein f; Short=AtHVA22f;	A0A0K9PB75_ZOSMR RecName: Full=HVA22-like protein {ECO:0000256|RuleBase:RU362006};	--	GO:0016021,integral component of membrane	--
Cluster-12430.70498	0	0	0	0.11	0.17	0.1	--	--	K13217 pre-mRNA-processing factor 39 | (RefSeq) uncharacterized protein LOC114183870 isoform X1 (A)	Retrovirus-related Pol polyprotein from transposon TNT 1-94 [Cajanus cajan]	--	A0A151SM08_CAJCA SubName: Full=Retrovirus-related Pol polyprotein from transposon TNT 1-94 {ECO:0000313|EMBL:KYP55818.1};	FOG: Transposon-encoded proteins with TYA, reverse transcriptase, integrase domains in various combinations	GO:0003676,nucleic acid binding; GO:0008270,zinc ion binding; GO:0015074,DNA integration	--
Cluster-12430.202174	0	0	0	0.3	0.23	0.47	--	--	--	--	--	--	--	--	--
Cluster-12430.196660	0	0	0	0.22	0.12	0.03	--	--	--	PREDICTED: putative pentatricopeptide repeat-containing protein At1g13630 isoform X1 [Brachypodium distachyon]	PPR41_ARATH RecName: Full=Putative pentatricopeptide repeat-containing protein At1g13630;	A0A1D6RE01_WHEAT SubName: Full=Uncharacterized protein {ECO:0000313|EnsemblPlants:TRIAE_CS42_1BL_TGACv1_030247_AA0083780.1};	FOG: PPR repeat	GO:0043231,intracellular membrane-bounded organelle; GO:0004519,endonuclease activity; GO:0003723,RNA binding; GO:0009451,RNA modification	PPR repeat family
Cluster-12430.83709	0	0	0	0.69	6.9	4.57	--	--	--	--	--	--	--	--	--
Cluster-12430.104700	0	0	0	0.38	0.11	0.05	--	--	K02183 calmodulin | (RefSeq) calmodulin-like protein 7 (A)	PREDICTED: calmodulin-like protein 7 [Elaeis guineensis]	CAST_SOLTU RecName: Full=Calcium-binding protein CAST;	A0A2H3YED6_PHODC SubName: Full=calmodulin-like protein 7 {ECO:0000313|RefSeq:XP_008797387.1};	--	GO:0005509,calcium ion binding	EF hand
Cluster-12430.188278	0	0	0	0.28	0.29	0.77	--	--	--	--	--	--	--	--	--
Cluster-12430.9103	0	0	0	1.24	0.26	2.02	--	--	--	--	--	--	--	--	--
Cluster-12430.119444	0	0	0	2.35	1.43	1.77	--	--	--	--	--	--	--	--	--
Cluster-12430.60378	0	0	0	0.18	0.27	0.4	--	--	--	--	--	--	--	--	--
Cluster-12430.33997	0	0	0	0.94	0.75	0.08	--	--	--	--	--	--	--	--	--
Cluster-25155.0	0	0	0	1.11	0.92	0.2	--	--	--	--	--	--	--	--	--
Cluster-12430.85388	0	0	0	4.31	24.37	11.56	--	--	K15287 solute carrier family 35, member F1/2 | (RefSeq) solute carrier family 35 member F1 (A)	hypothetical protein JCGZ_23667 [Jatropha curcas]	--	A0A067L2W6_JATCU SubName: Full=Uncharacterized protein {ECO:0000313|EMBL:KDP42727.1};	Predicted membrane protein	GO:0016021,integral component of membrane; GO:0022857,transmembrane transporter activity	--
Cluster-12430.103343	0	0	0	0.75	3.51	1.21	--	--	--	--	--	--	--	--	--
Cluster-12430.57959	0	0	0	1.65	0.17	0.44	--	--	--	--	--	--	--	--	--
Cluster-12430.116430	0	0	0	0.34	0.17	0.16	--	--	--	PREDICTED: uncharacterized protein LOC103996681 isoform X1 [Musa acuminata subsp. malaccensis]	--	--	--	--	--
Cluster-35275.0	0	0	0	0.23	0.95	0.41	--	--	--	--	--	--	--	--	--
Cluster-12430.188528	0	0	0	0.51	0.23	0.34	--	--	--	--	--	--	--	--	--
Cluster-12430.7485	0	0	0	0.36	0.36	0.32	--	--	--	--	--	--	--	--	--
Cluster-12430.15151	0	0	0	0.28	0.29	1.02	--	--	K03452 magnesium/proton exchanger | (RefSeq) uncharacterized LOC18613571 (A)	PREDICTED: pentatricopeptide repeat-containing protein At5g61800 [Elaeis guineensis]	PP441_ARATH RecName: Full=Pentatricopeptide repeat-containing protein At5g61800;	A0A2H3X291_PHODC SubName: Full=pentatricopeptide repeat-containing protein At5g61800 {ECO:0000313|RefSeq:XP_008777202.1};	FOG: PPR repeat	GO:0043231,intracellular membrane-bounded organelle; GO:0004519,endonuclease activity; GO:0003723,RNA binding; GO:0009451,RNA modification	PPR repeat
Cluster-33056.0	0	0	0	0.49	1.28	0.22	--	--	--	--	--	--	--	--	--
Cluster-12261.0	0	0	0	0.56	0.61	1.57	--	--	--	--	--	--	--	--	--
Cluster-21450.0	0	0	0	0.54	0.11	0.58	--	--	--	--	--	--	--	--	--
Cluster-12430.25748	0	0	0	0.27	0.36	0.08	--	--	--	--	--	--	--	--	--
Cluster-12430.170236	0	0	0	0.28	0.57	1.12	--	--	--	uncharacterized protein LOC110913489 [Helianthus annuus]	--	--	--	--	--
Cluster-12430.63027	0	0	0	0.21	0.16	0.09	--	--	--	--	--	M5VT33_PRUPE SubName: Full=Uncharacterized protein {ECO:0000313|EMBL:EMJ04517.1}; Flags: Fragment;	--	GO:0003676,nucleic acid binding; GO:0015074,DNA integration	--
Cluster-12430.15442	0	0	0	0.07	0.2	0.3	--	--	--	--	--	--	--	--	--
Cluster-12430.77210	0	0	0	4.73	1.1	0.22	--	--	K12309 beta-galactosidase [EC:3.2.1.23] | (RefSeq) hypothetical protein (A)	PREDICTED: beta-galactosidase 3 isoform X1 [Elaeis guineensis]	BGAL3_ORYSJ RecName: Full=Beta-galactosidase 3; Short=Lactase 3; EC=3.2.1.23; Flags: Precursor;	M0T871_MUSAM SubName: Full=Uncharacterized protein {ECO:0000313|EnsemblPlants:GSMUA_Achr6P18730_001};	Beta-galactosidase	GO:0048046,apoplast; GO:0005618,cell wall; GO:0005773,vacuole; GO:0004565,beta-galactosidase activity; GO:0030246,carbohydrate binding; GO:0005975,carbohydrate metabolic process	--
Cluster-12430.94303	0	0	0	0.05	1	0.38	--	--	K17506 protein phosphatase 1L [EC:3.1.3.16] | (RefSeq) probable protein phosphatase 2C 52 (A)	Protein phosphatase 2C and cyclic nucleotide-binding/kinase domain-containing protein [Ananas comosus]	P2C19_ARATH RecName: Full=Protein phosphatase 2C and cyclic nucleotide-binding/kinase domain-containing protein; Includes: RecName: Full=Probable protein phosphatase 2C 19; Short=AtPP2C19; EC=3.1.3.16; Includes: RecName: Full=Probable inactive cyclic nucleotide-dependent protein kinase At2g20050;	A0A199V903_ANACO SubName: Full=Protein phosphatase 2C and cyclic nucleotide-binding/kinase domain-containing protein {ECO:0000313|EMBL:OAY73498.1};	Serine/threonine protein phosphatase	GO:0005886,plasma membrane; GO:0005524,ATP binding; GO:0046872,metal ion binding; GO:0004721,phosphoprotein phosphatase activity; GO:0004674,protein serine/threonine kinase activity	Protein phosphatase 2C
Cluster-12430.10084	0	0	0	0.27	0.98	1.35	--	--	--	--	--	--	--	--	--
Cluster-12430.18344	0	0	0	0.17	0.17	0.15	--	--	--	--	--	--	--	--	--
Cluster-12430.37365	0	0	0	0.06	0.32	0.17	--	--	--	--	--	--	--	--	--
Cluster-12430.182317	0	0	0	0.34	0.16	1.17	--	--	--	--	--	--	--	--	--
Cluster-12430.190567	0	0	0	0.43	0.22	0.77	--	--	--	--	--	--	--	--	--
Cluster-12430.187602	0	0	0	0.12	0.37	0.76	--	--	K13217 pre-mRNA-processing factor 39 | (RefSeq) uncharacterized protein LOC114183870 isoform X1 (A)	Retrovirus-related Pol polyprotein from transposon TNT 1-94 [Dendrobium catenatum]	--	A0A2I0WSG0_9ASPA SubName: Full=Retrovirus-related Pol polyprotein from transposon TNT 1-94 {ECO:0000313|EMBL:PKU78594.1};	--	--	--
Cluster-12430.13397	0	0	0	0.62	1.35	2.31	--	--	--	--	--	--	--	--	--
Cluster-12430.4621	0	0	0	0.41	0.72	0.27	--	--	--	--	--	--	--	--	--
Cluster-12430.60267	0	0	0	2.24	1.84	0.7	--	--	K08726 soluble epoxide hydrolase / lipid-phosphate phosphatase [EC:3.3.2.10 3.1.3.76] | (RefSeq) LOW QUALITY PROTEIN: uncharacterized protein LOC111302718 (A)	PREDICTED: pentatricopeptide repeat-containing protein At1g31790 [Elaeis guineensis]	PP373_ARATH RecName: Full=Putative pentatricopeptide repeat-containing protein At5g09950;	A0A2H3ZTZ1_PHODC SubName: Full=LOW QUALITY PROTEIN: pentatricopeptide repeat-containing protein At1g31790 {ECO:0000313|RefSeq:XP_017699849.1};	FOG: PPR repeat	GO:0043231,intracellular membrane-bounded organelle; GO:0004519,endonuclease activity; GO:0003723,RNA binding; GO:0008270,zinc ion binding; GO:0016556,mRNA modification; GO:0009451,RNA modification	PPR repeat family
Cluster-12430.99872	0	0	0	0.49	0.13	0.33	--	--	--	--	--	--	--	--	--
Cluster-12430.170919	0	0	0	0.26	0.14	0.44	mTERF	--	K15032 mTERF domain-containing protein, mitochondrial | (RefSeq) transcription termination factor MTERF6, chloroplastic/mitochondrial (A)	hypothetical protein CDL15_Pgr028434 [Punica granatum]	MTEF6_ARATH RecName: Full=Transcription termination factor MTERF6, chloroplastic/mitochondrial {ECO:0000305}; AltName: Full=Mitochondrial transcription termination factor 6 {ECO:0000303|PubMed:23087700}; AltName: Full=Protein PIGMENT DEFECTIVE 191 {ECO:0000305}; Flags: Precursor;	A0A2I0LEW9_PUNGR SubName: Full=Uncharacterized protein {ECO:0000313|EMBL:PKI79238.1};	Mitochondrial transcription termination factor, mTERF	GO:0009507,chloroplast; GO:0005739,mitochondrion; GO:0003690,double-stranded DNA binding; GO:0003723,RNA binding; GO:0006353,DNA-templated transcription, termination; GO:0006355,regulation of transcription, DNA-templated; GO:0008033,tRNA processing	mTERF
Cluster-12430.112294	0	0	0	0.38	0.27	0.56	--	--	K03686 molecular chaperone DnaJ | (RefSeq) hypothetical protein (A)	PREDICTED: chaperone protein dnaJ 11, chloroplastic [Phoenix dactylifera]	DNJ11_ARATH RecName: Full=Chaperone protein dnaJ 11, chloroplastic; Short=AtDjC11; Short=AtJ11; Flags: Precursor;	A0A2H3WZB6_PHODC SubName: Full=chaperone protein dnaJ 11, chloroplastic {ECO:0000313|RefSeq:XP_008775970.1};	Molecular chaperone (DnaJ superfamily)	GO:0009507,chloroplast; GO:0009570,chloroplast stroma; GO:0005634,nucleus; GO:0009536,plastid	DnaJ domain
Cluster-12430.190425	0	0	0	0.46	0.53	0.35	--	--	--	--	--	--	--	--	--
Cluster-12430.204991	0	0	0	0.32	0.32	0.19	--	--	--	uncharacterized protein LOC111366879 [Olea europaea var. sylvestris]	--	A0A1D6C8S6_WHEAT SubName: Full=Uncharacterized protein {ECO:0000313|EnsemblPlants:TRIAE_CS42_7BL_TGACv1_578420_AA1894440.1};	--	GO:0003676,nucleic acid binding	--
Cluster-12430.155300	0	0	0	1.91	0.34	2.2	--	--	K07198 5'-AMP-activated protein kinase, catalytic alpha subunit [EC:2.7.11.11] | (RefSeq) CBL-interacting serine/threonine-protein kinase 1 isoform X1 (A)	PREDICTED: CBL-interacting serine/threonine-protein kinase 21-like isoform X2 [Elaeis guineensis]	CIPKL_ARATH RecName: Full=CBL-interacting serine/threonine-protein kinase 21; EC=2.7.11.1; AltName: Full=SNF1-related kinase 3.4; AltName: Full=SOS2-like protein kinase PKS23;	A0A2H3XW84_PHODC RecName: Full=Non-specific serine/threonine protein kinase {ECO:0000256|SAAS:SAAS00351747}; EC=2.7.11.1 {ECO:0000256|SAAS:SAAS00351747};	Serine/threonine protein kinase	GO:0005829,cytosol; GO:0005634,nucleus; GO:0009705,plant-type vacuole membrane; GO:0005524,ATP binding; GO:0004674,protein serine/threonine kinase activity; GO:0071470,cellular response to osmotic stress; GO:0071472,cellular response to salt stress; GO:0035556,intracellular signal transduction; GO:0006468,protein phosphorylation	Protein kinase domain
Cluster-12430.107834	0	0	0	0.56	0.27	0.98	--	--	K14493 gibberellin receptor GID1 [EC:3.-.-.-] | (RefSeq) gibberellin receptor GID1C (A)	PREDICTED: LOW QUALITY PROTEIN: probable carboxylesterase 18 [Elaeis guineensis]	CXE18_ARATH RecName: Full=Probable carboxylesterase 18; AltName: Full=AtCXE18; EC=3.1.1.1;	A0A2H3XNQ2_PHODC SubName: Full=probable carboxylesterase 18 {ECO:0000313|RefSeq:XP_008786455.1};	Arylacetamide deacetylase	GO:0052689,carboxylic ester hydrolase activity; GO:0009056,catabolic process; GO:0009860,pollen tube growth	alpha/beta hydrolase fold
Cluster-12430.84326	0	0	0	0.08	0.2	0.21	--	--	K08730 phosphatidylserine synthase 2 [EC:2.7.8.29] | (RefSeq) CDP-diacylglycerol--serine O-phosphatidyltransferase 1-like isoform X1 (A)	CDP-diacylglycerol--serine O-phosphatidyltransferase 1 [Ananas comosus]	PSS1_ORYSJ RecName: Full=CDP-diacylglycerol--serine O-phosphatidyltransferase 1; EC=2.7.8.8; AltName: Full=Phosphatidylserine synthase 1;	A0A199V2L5_ANACO SubName: Full=CDP-diacylglycerol--serine O-phosphatidyltransferase 1 {ECO:0000313|EMBL:OAY71294.1};	Phosphatidylserine synthase	GO:0005789,endoplasmic reticulum membrane; GO:0016021,integral component of membrane; GO:0005634,nucleus; GO:0003882,CDP-diacylglycerol-serine O-phosphatidyltransferase activity; GO:0006646,phosphatidylethanolamine biosynthetic process; GO:0006659,phosphatidylserine biosynthetic process	Phosphatidyl serine synthase
Cluster-12430.94660	0	0	0	0.04	0.03	0.08	--	--	K05387 glutamate receptor, ionotropic, plant | (RefSeq) glutamate receptor 2.8-like (A)	PREDICTED: glutamate receptor 2.8-like [Elaeis guineensis]	GLR28_ARATH RecName: Full=Glutamate receptor 2.8; AltName: Full=Ligand-gated ion channel 2.8; Flags: Precursor;	A0A1D1YUM9_9ARAE SubName: Full=Glutamate receptor 2.8 {ECO:0000313|EMBL:JAT58309.1};	Glutamate-gated kainate-type ion channel receptor subunit GluR5 and related subunits	GO:0016021,integral component of membrane; GO:0005622,intracellular; GO:0005886,plasma membrane; GO:0005262,calcium channel activity; GO:0008066,glutamate receptor activity; GO:0004970,ionotropic glutamate receptor activity; GO:0006816,calcium ion transport; GO:0019722,calcium-mediated signaling; GO:0071230,cellular response to amino acid stimulus	Receptor family ligand binding region
Cluster-12430.201788	0	0	0	0.11	0.27	0.05	--	--	--	PREDICTED: uncharacterized protein LOC109326333 [Lupinus angustifolius]	--	A0A151S7F9_CAJCA SubName: Full=Transposon Ty3-I Gag-Pol polyprotein {ECO:0000313|EMBL:KYP50697.1};	FOG: Transposon-encoded proteins with TYA, reverse transcriptase, integrase domains in various combinations	GO:0003676,nucleic acid binding; GO:0015074,DNA integration	--
Cluster-47979.1	0	0	0	0.87	1.95	0.83	--	--	--	--	--	--	--	--	--
Cluster-12430.56407	0	0	0	2.25	0.12	0.13	--	--	--	--	--	--	--	--	--
Cluster-12430.8445	0	0	0	0.16	0.16	0.71	--	--	--	--	--	--	--	--	--
Cluster-12430.101122	0	0	0	0.43	0.14	0.25	--	--	K03016 DNA-directed RNA polymerases I, II, and III subunit RPABC3 | (RefSeq) DNA-directed RNA polymerases II, IV and V subunit 8B (A)	PREDICTED: DNA-directed RNA polymerases II, IV and V subunit 8B [Musa acuminata subsp. malaccensis]	RPB8A_ARATH RecName: Full=DNA-directed RNA polymerases II and V subunit 8A; AltName: Full=RNA polymerase I, II and III 16.5 kDa subunit; Short=AtRPABC16.5;	M0U2U0_MUSAM SubName: Full=Uncharacterized protein {ECO:0000313|EnsemblPlants:GSMUA_Achr9P23310_001};	RNA polymerase subunit 8	GO:0005736,RNA polymerase I complex; GO:0005665,RNA polymerase II, core complex; GO:0005666,RNA polymerase III complex; GO:0000419,RNA polymerase V complex; GO:0006360,transcription by RNA polymerase I; GO:0006366,transcription by RNA polymerase II; GO:0006383,transcription by RNA polymerase III	RNA polymerase Rpb8
Cluster-12430.46290	0	0	0	0.05	0.12	0.03	--	--	--	--	--	--	--	--	--
Cluster-12430.106002	0	0	0	0.05	0.36	0.2	--	--	--	--	--	--	--	--	--
Cluster-12430.194091	0	0	0	0.09	0.04	0.2	--	--	--	--	--	--	--	--	--
Cluster-12430.53946	0	0	0	0.06	0.83	1.12	--	--	K00799 glutathione S-transferase [EC:2.5.1.18] | (RefSeq) glutathione S-transferase F10 (A)	glutathione S-transferase [Dracaena cambodiana]	GSTFA_ARATH RecName: Full=Glutathione S-transferase F10; Short=AtGSTF10; EC=2.5.1.18; AltName: Full=AtGSTF4; AltName: Full=GST class-phi member 10; AltName: Full=Protein EARLY RESPONSE TO DEHYDRATION 13;	A0A173GPH8_9ASPA SubName: Full=Glutathione S-transferase {ECO:0000313|EMBL:ANH58195.1};	Glutathione S-transferase	GO:0048046,apoplast; GO:0005618,cell wall; GO:0009507,chloroplast; GO:0005737,cytoplasm; GO:0005829,cytosol; GO:0005886,plasma membrane; GO:0005773,vacuole; GO:0005507,copper ion binding; GO:0043295,glutathione binding; GO:0004364,glutathione transferase activity; GO:0006749,glutathione metabolic process; GO:0046686,response to cadmium ion; GO:0009414,response to water deprivation; GO:0009407,tox…	--
Cluster-12430.49252	0	0	0	5.37	1.69	0.16	--	--	K13993 HSP20 family protein | (RefSeq) 22.0 kDa class IV heat shock protein-like (A)	PREDICTED: 22.0 kDa class IV heat shock protein-like [Elaeis guineensis]	HSP41_SOYBN RecName: Full=22.0 kDa class IV heat shock protein; Flags: Precursor;	A0A2H3XCY1_PHODC SubName: Full=22.0 kDa class IV heat shock protein-like {ECO:0000313|RefSeq:XP_008781973.1};	Molecular chaperone (small heat-shock protein Hsp26/Hsp42)	GO:0005788,endoplasmic reticulum lumen	Hsp20/alpha crystallin family
Cluster-12430.80973	0	0	0	3.3	0.7	0.91	--	--	--	--	--	--	--	--	--
Cluster-12430.122720	0	0	0	0.94	0.26	2.59	--	--	--	--	--	--	--	--	--
Cluster-12430.137756	0	0	0	1.08	0.11	0.73	--	--	K13342 peroxin-5 | (RefSeq) peroxisome biogenesis protein 5-like (A)	Peroxisome biogenesis protein 5 [Ananas comosus]	PEX5_ARATH RecName: Full=Peroxisome biogenesis protein 5; AltName: Full=Peroxin-5; Short=AtPEX5; AltName: Full=Peroxisomal targeting signal type 1 receptor; AltName: Full=Pex5p;	A0A199VDU5_ANACO SubName: Full=Peroxisome biogenesis protein 5 {ECO:0000313|EMBL:OAY75051.1};	TPR repeat-containing protein	GO:0005829,cytosol; GO:0005778,peroxisomal membrane; GO:0005052,peroxisome matrix targeting signal-1 binding; GO:0016560,protein import into peroxisome matrix, docking; GO:0006625,protein targeting to peroxisome; GO:0009733,response to auxin	Tetratricopeptide repeat
Cluster-12430.120837	0	0	0	2.56	0.56	0.95	--	--	--	--	--	--	--	--	--
Cluster-12430.68358	0	0	0	0.35	0.66	2.91	--	--	K23260 scopoletin glucosyltransferase [EC:2.4.1.128] | (RefSeq) scopoletin glucosyltransferase (A)	PREDICTED: UDP-glycosyltransferase 90A1-like [Phoenix dactylifera]	U90A1_ARATH RecName: Full=UDP-glycosyltransferase 90A1; EC=2.4.1.-;	A0A2H3XDK4_PHODC RecName: Full=Glycosyltransferase {ECO:0000256|RuleBase:RU362057}; EC=2.4.1.- {ECO:0000256|RuleBase:RU362057};	UDP-glucuronosyl and UDP-glucosyl transferase	GO:0043231,intracellular membrane-bounded organelle; GO:0080043,quercetin 3-O-glucosyltransferase activity; GO:0080044,quercetin 7-O-glucosyltransferase activity; GO:0008152,metabolic process	UDP-glucoronosyl and UDP-glucosyl transferase
Cluster-12430.64069	0	0	0	0.68	0.94	1.31	--	--	K16196 eukaryotic translation initiation factor 2-alpha kinase 4 [EC:2.7.11.1] | (RefSeq) eIF-2-alpha kinase GCN2 (A)	uncharacterized protein LOC110608848 [Manihot esculenta]	--	A0A2I4HSJ3_9ROSI SubName: Full=uncharacterized protein LOC109021035 {ECO:0000313|RefSeq:XP_018859116.1};	--	--	Retrotransposon gag protein
Cluster-12430.70416	0	0	0	1.33	1.08	1.28	--	--	--	--	--	--	--	--	--
Cluster-12430.58962	0	0	0	0.07	0.07	0.19	--	--	K04713 sphinganine C4-monooxygenase [EC:1.14.18.5] | (RefSeq) sphinganine C4-monooxygenase 1 (A)	PREDICTED: sphinganine C4-monooxygenase 1 isoform X1 [Ricinus communis]	SBH2_ARATH RecName: Full=Sphinganine C4-monooxygenase 2; EC=1.14.18.5 {ECO:0000269|PubMed:11297741}; AltName: Full=Sphingoid C4-hydroxylase 2; AltName: Full=Sphingoid base hydroxylase 2;	B9S8V4_RICCO SubName: Full=Sur2 hydroxylase/desaturase, putative {ECO:0000313|EMBL:EEF39915.1}; EC=1.14.13.72 {ECO:0000313|EMBL:EEF39915.1};	Sphingolipid hydroxylase	GO:0005783,endoplasmic reticulum; GO:0005789,endoplasmic reticulum membrane; GO:0005794,Golgi apparatus; GO:0016021,integral component of membrane; GO:0005506,iron ion binding; GO:0042284,sphingolipid delta-4 desaturase activity; GO:0009640,photomorphogenesis; GO:0046520,sphingoid biosynthetic process	Fatty acid hydroxylase superfamily
Cluster-12430.150727	0	0	0	2.21	0.82	0.7	--	--	--	--	--	--	--	--	--
Cluster-12430.27901	0	0	0	0.33	0.69	0.3	--	--	--	--	--	--	--	--	--
Cluster-12430.97204	0	0	0	0.71	0.86	0.08	--	--	K11649 SWI/SNF related-matrix-associated actin-dependent regulator of chromatin subfamily C | (RefSeq) F-box and associated interaction domain protein (A)	PREDICTED: putative F-box protein At3g10240 [Phoenix dactylifera]	FB44_ARATH RecName: Full=Putative F-box protein At1g47790;	A0A2H3XDF0_PHODC SubName: Full=putative F-box protein At3g10240 {ECO:0000313|RefSeq:XP_008782047.1};	--	--	F-box domain
Cluster-23889.0	0	0	0	0.07	0.14	0.06	--	--	K12667 oligosaccharyltransferase complex subunit delta (ribophorin II) | (RefSeq) dolichyl-diphosphooligosaccharide--protein glycosyltransferase subunit 2 (A)	hypothetical protein VITISV_026823 [Vitis vinifera]	--	A5BUT3_VITVI SubName: Full=Uncharacterized protein {ECO:0000313|EMBL:CAN75028.1};	FOG: Reverse transcriptase	--	--
Cluster-12430.147263	0	0	0	0.1	0.01	0.05	--	--	--	PREDICTED: uncharacterized protein LOC105049800 isoform X3 [Elaeis guineensis]	--	A0A1U8PZZ3_NELNU SubName: Full=uncharacterized protein LOC104590823 isoform X3 {ECO:0000313|RefSeq:XP_019052123.1};	--	--	Protein of unknown function (DUF789)
Cluster-12430.14916	0	0	0	19.11	1.13	0.97	--	--	--	--	--	--	--	--	--
Cluster-12430.165227	0	0	0	0.54	0.59	2.01	--	--	--	--	--	--	--	--	--
Cluster-12430.176712	0	0	0	0.64	0.32	0.03	--	--	K15631 molybdenum cofactor sulfurtransferase [EC:2.8.1.9] | (RefSeq) molybdenum cofactor sulfurase (A)	PREDICTED: molybdenum cofactor sulfurase [Elaeis guineensis]	MOCOS_ORYSJ RecName: Full=Molybdenum cofactor sulfurase {ECO:0000255|HAMAP-Rule:MF_03050}; Short=MCS {ECO:0000255|HAMAP-Rule:MF_03050}; Short=MOS {ECO:0000255|HAMAP-Rule:MF_03050}; Short=MoCo sulfurase {ECO:0000255|HAMAP-Rule:MF_03050}; EC=2.8.1.9 {ECO:0000255|HAMAP-Rule:MF_03050}; AltName: Full=Molybdenum cofactor sulfurase-like protein 3 {ECO:0000255|HAMAP-Rule:MF_03050}; AltName: Full=Molybden…	A0A2H3ZBR2_PHODC SubName: Full=molybdenum cofactor sulfurase isoform X3 {ECO:0000313|RefSeq:XP_008811128.1};	Molybdenum cofactor sulfurase	GO:0008265,Mo-molybdopterin cofactor sulfurase activity; GO:0102867,molybdenum cofactor sulfurtransferase activity; GO:0030151,molybdenum ion binding; GO:0030170,pyridoxal phosphate binding; GO:0006777,Mo-molybdopterin cofactor biosynthetic process	MOSC N-terminal beta barrel domain
Cluster-12430.81876	0	0	0	0.22	0.67	0.19	--	--	--	--	--	--	--	--	--
Cluster-4598.0	0	0	0	1.47	1.03	1.81	--	--	--	uncharacterized protein LOC110020331 [Phalaenopsis equestris]	PM19L_ORYSJ RecName: Full=Membrane protein PM19L {ECO:0000305}; AltName: Full=PM19-like protein 1 {ECO:0000303|PubMed:26505346}; Short=OsPM19L1 {ECO:0000303|PubMed:26505346};	A0A1D1XHG7_9ARAE SubName: Full=Phosphoglycerate kinase {ECO:0000313|EMBL:JAT41838.1};	--	GO:0016021,integral component of membrane	AWPM-19-like family
Cluster-12430.152305	0	0	0	0.19	1.79	0.8	--	--	--	--	--	--	--	--	--
Cluster-12430.9058	0	0	0	1.91	3.61	0.89	--	--	--	--	--	--	--	--	--
Cluster-12430.26248	0	0	0	0.3	0.15	0.13	--	--	--	--	--	--	--	--	--
Cluster-42840.0	0	0	0	3.37	0.47	0.23	--	--	--	PREDICTED: uncharacterized protein LOC105043773 [Elaeis guineensis]	--	--	--	--	--
Cluster-12430.21293	0	0	0	0.14	0.41	0.12	--	--	--	--	--	--	--	--	--
Cluster-12430.157113	0	0	0	0.12	0.3	0.07	--	--	--	gag-pol polyprotein, partial [Caragana korshinskii]	--	R9R670_9FABA SubName: Full=Gag-pol polyprotein {ECO:0000313|EMBL:AGJ83729.1}; Flags: Fragment;	FOG: Transposon-encoded proteins with TYA, reverse transcriptase, integrase domains in various combinations	GO:0003676,nucleic acid binding; GO:0015074,DNA integration	--
Cluster-12430.63589	0	0	0	3.47	0.1	0.36	--	--	--	--	--	--	--	--	--
Cluster-12430.155485	0	0	0	0.26	0.09	0.23	--	--	K09873 aquaporin TIP | (RefSeq) probable aquaporin TIP2-1 (A)	probable aquaporin TIP2-1 [Ananas comosus]	TIP23_MAIZE RecName: Full=Aquaporin TIP2-3; AltName: Full=Tonoplast intrinsic protein 2-3; AltName: Full=ZmTIP2-3; AltName: Full=ZmTIP2;3;	A0A199V869_ANACO SubName: Full=Aquaporin TIP2-2 {ECO:0000313|EMBL:OAY73203.1};	Aquaporin (major intrinsic protein family)	GO:0016021,integral component of membrane; GO:0005886,plasma membrane; GO:0032586,protein storage vacuole membrane; GO:0015267,channel activity	--
Cluster-48862.1	0	0	0	4.4	0.07	0.74	--	--	K08248 (R)-mandelonitrile lyase [EC:4.1.2.10] | (RefSeq) (R)-mandelonitrile lyase-like (A)	PREDICTED: (R)-mandelonitrile lyase-like [Phoenix dactylifera]	MDLL_ARATH RecName: Full=(R)-mandelonitrile lyase-like; EC=4.1.2.10; AltName: Full=Hydroxynitrile lyase-like; Short=(R)-oxynitrilase-like; Flags: Precursor;	A0A2H3YPT7_PHODC SubName: Full=(R)-mandelonitrile lyase-like {ECO:0000313|RefSeq:XP_008802001.1};	Glucose dehydrogenase/choline dehydrogenase/mandelonitrile lyase (GMC oxidoreductase family)	GO:0050660,flavin adenine dinucleotide binding; GO:0046593,mandelonitrile lyase activity; GO:0016614,oxidoreductase activity, acting on CH-OH group of donors	GMC oxidoreductase
Cluster-12430.2188	0	0	0	0.14	0.28	0.18	--	--	--	--	--	--	--	--	--
Cluster-12430.42371	0	0	0	0.13	0.26	0.06	--	--	--	--	--	--	--	--	--
Cluster-12430.134390	0	0	0	0.98	0.34	0.06	--	--	--	uncharacterized protein LOC110019104 [Phalaenopsis equestris]	--	K7M3X8_SOYBN SubName: Full=Uncharacterized protein {ECO:0000313|EMBL:KRH23561.1, ECO:0000313|EnsemblPlants:GLYMA13G44085.1};	--	--	--
Cluster-12430.109563	0	0	0	0.29	1.55	0.33	HB-HD-ZIP	--	K09338 homeobox-leucine zipper protein | (RefSeq) homeobox-leucine zipper protein ROC2 (A)	PREDICTED: homeobox-leucine zipper protein ROC2 [Elaeis guineensis]	ROC2_ORYSJ RecName: Full=Homeobox-leucine zipper protein ROC2; AltName: Full=GLABRA 2-like homeobox protein 2; AltName: Full=HD-ZIP protein ROC2; AltName: Full=Homeodomain transcription factor ROC2; AltName: Full=Protein RICE OUTERMOST CELL-SPECIFIC 2;	A0A199VX35_ANACO SubName: Full=Homeobox-leucine zipper protein ROC2 {ECO:0000313|EMBL:OAY81802.1};	--	GO:0005634,nucleus; GO:0008289,lipid binding; GO:0043565,sequence-specific DNA binding; GO:0006355,regulation of transcription, DNA-templated; GO:0006351,transcription, DNA-templated	START domain
Cluster-12430.128921	0	0	0	0.08	0.12	0.14	--	--	K00025 malate dehydrogenase [EC:1.1.1.37] | (RefSeq) malate dehydrogenase (A)	PREDICTED: malate dehydrogenase [Nelumbo nucifera]	MDHC1_ARATH RecName: Full=Malate dehydrogenase 1, cytoplasmic {ECO:0000305}; EC=1.1.1.37; AltName: Full=Cytosolic NAD-dependent malate dehydrogenase 1 {ECO:0000305}; Short=cNAD-MDH1 {ECO:0000303|PubMed:20876337}; AltName: Full=Cytosolic malate dehydrogenase 1 {ECO:0000303|PubMed:20876337}; Short=Cytosolic MDH1 {ECO:0000305};	A0A1U8AJC1_NELNU RecName: Full=Malate dehydrogenase {ECO:0000256|RuleBase:RU003405}; EC=1.1.1.37 {ECO:0000256|RuleBase:RU003405};	Malate dehydrogenase	GO:0048046,apoplast; GO:0009507,chloroplast; GO:0009570,chloroplast stroma; GO:0016020,membrane; GO:0005634,nucleus; GO:0005886,plasma membrane; GO:0009506,plasmodesma; GO:0005774,vacuolar membrane; GO:0005773,vacuole; GO:0030060,L-malate dehydrogenase activity; GO:0005975,carbohydrate metabolic process; GO:0006108,malate metabolic process; GO:0006734,NADH metabolic process; GO:0006107,oxaloaceta…	--
Cluster-12430.183497	0	0	0	0.38	0.19	0.34	--	--	--	--	--	--	--	--	--
Cluster-12430.106149	0	0	0	0.29	0.15	0.52	--	--	K03686 molecular chaperone DnaJ | (RefSeq) chaperone protein dnaJ GFA2, mitochondrial-like (A)	PREDICTED: chaperone protein dnaJ 11, chloroplastic [Phoenix dactylifera]	DNJ11_ARATH RecName: Full=Chaperone protein dnaJ 11, chloroplastic; Short=AtDjC11; Short=AtJ11; Flags: Precursor;	A0A2H3WZB6_PHODC SubName: Full=chaperone protein dnaJ 11, chloroplastic {ECO:0000313|RefSeq:XP_008775970.1};	Molecular chaperone (DnaJ superfamily)	GO:0009507,chloroplast; GO:0009570,chloroplast stroma; GO:0005634,nucleus; GO:0009536,plastid	--
Cluster-12430.139129	0	0	0	2.38	1.31	0.45	--	--	K13832 3-dehydroquinate dehydratase / shikimate dehydrogenase [EC:4.2.1.10 1.1.1.25] | (RefSeq) bifunctional 3-dehydroquinate dehydratase/shikimate dehydrogenase, chloroplastic (A)	PREDICTED: bifunctional 3-dehydroquinate dehydratase/shikimate dehydrogenase, chloroplastic isoform X1 [Elaeis guineensis]	DHQSD_ARATH RecName: Full=Bifunctional 3-dehydroquinate dehydratase/shikimate dehydrogenase, chloroplastic; Short=DHQ-SDH protein; AltName: Full=DHQase-SORase; AltName: Full=Protein EMBRYO DEFECTIVE 3004; Includes: RecName: Full=Dehydroquinate dehydratase; Short=DHQ; EC=4.2.1.10; Includes: RecName: Full=Shikimate dehydrogenase; Short=SDH; EC=1.1.1.25; Flags: Precursor;	A0A287QQD7_HORVV SubName: Full=Uncharacterized protein {ECO:0000313|EnsemblPlants:HORVU5Hr1G026170.17};	Pentafunctional AROM protein	GO:0009507,chloroplast; GO:0009570,chloroplast stroma; GO:0003855,3-dehydroquinate dehydratase activity; GO:0050661,NADP binding; GO:0004764,shikimate 3-dehydrogenase (NADP+) activity; GO:0009073,aromatic amino acid family biosynthetic process; GO:0009423,chorismate biosynthetic process; GO:0009793,embryo development ending in seed dormancy; GO:0019632,shikimate metabolic process	Shikimate 5'-dehydrogenase C-terminal domain
Cluster-12430.131610	0	0	0	0.37	0.82	1.13	LUG	--	K14963 COMPASS component SWD3 | (RefSeq) transcriptional corepressor LEUNIG isoform X2 (A)	transcriptional corepressor LEUNIG isoform X1 [Asparagus officinalis]	LEUNG_ARATH RecName: Full=Transcriptional corepressor LEUNIG {ECO:0000303|PubMed:11058164}; AltName: Full=Protein ROTUNDA2 {ECO:0000303|PubMed:15208345};	A0A2H3ZZZ3_PHODC SubName: Full=transcriptional corepressor LEUNIG-like isoform X2 {ECO:0000313|RefSeq:XP_017701698.1};	WD40 repeat-containing protein	GO:0005634,nucleus; GO:0030154,cell differentiation; GO:0006974,cellular response to DNA damage stimulus; GO:0071217,cellular response to external biotic stimulus; GO:0009908,flower development; GO:0010393,galacturonan metabolic process; GO:0010073,meristem maintenance; GO:0080001,mucilage extrusion from seed coat; GO:0048359,mucilage metabolic process involved in seed coat development; GO:004589…	WD domain, G-beta repeat
Cluster-17365.0	0	0	0	0.59	0.65	1.66	--	--	--	--	--	--	--	--	--
Cluster-12430.55757	0	0	0	2.37	1.3	1.66	--	--	--	--	--	--	--	--	--
Cluster-36628.0	0	0	0	0.21	0.64	0.19	--	--	--	--	--	--	--	--	--
Cluster-12430.100800	0	0	0	25.66	12.2	111.6	--	--	K14488 SAUR family protein | (RefSeq) auxin-induced protein 15A-like (A)	PREDICTED: auxin-induced protein 15A-like [Nicotiana tabacum]	SAU50_ARATH RecName: Full=Auxin-responsive protein SAUR50 {ECO:0000303|PubMed:12036261}; AltName: Full=Protein SMALL AUXIN UP RNA 50 {ECO:0000303|PubMed:12036261};	A0A1S3ZIE9_TOBAC SubName: Full=auxin-induced protein 15A-like {ECO:0000313|RefSeq:XP_016464240.1};	--	GO:0009734,auxin-activated signaling pathway; GO:0040008,regulation of growth	--
Cluster-12430.107997	0	0	0	3.34	1.26	1.07	--	--	K00108 choline dehydrogenase [EC:1.1.99.1] | (RefSeq) hypothetical protein (A)	hypothetical protein PHAVU_003G213000g [Phaseolus vulgaris]	MDLL_ARATH RecName: Full=(R)-mandelonitrile lyase-like; EC=4.1.2.10; AltName: Full=Hydroxynitrile lyase-like; Short=(R)-oxynitrilase-like; Flags: Precursor;	V7CDX0_PHAVU SubName: Full=Uncharacterized protein {ECO:0000313|EMBL:ESW27563.1};	Glucose dehydrogenase/choline dehydrogenase/mandelonitrile lyase (GMC oxidoreductase family)	GO:0050660,flavin adenine dinucleotide binding; GO:0046593,mandelonitrile lyase activity; GO:0016614,oxidoreductase activity, acting on CH-OH group of donors	--
Cluster-12430.192435	0	0	0	0.69	0.69	0.26	--	--	--	--	--	--	--	--	--
Cluster-12430.44482	0	0	0	2.41	5.5	2.32	--	--	--	--	--	--	--	--	--
Cluster-19193.0	0	0	0	0.46	0.07	0.06	--	--	--	uncharacterized protein LOC110717785 [Chenopodium quinoa]	--	A0A067L783_JATCU SubName: Full=Uncharacterized protein {ECO:0000313|EMBL:KDP40365.1};	--	--	--
Cluster-12430.79069	0	0	0	4.36	0.98	3.31	--	--	--	--	--	--	--	--	--
Cluster-12430.97765	0	0	0	0.07	0.66	0.03	--	--	K18121 glyoxylate/succinic semialdehyde reductase [EC:1.1.1.79 1.1.1.-] | (RefSeq) glyoxylate/succinic semialdehyde reductase 2, chloroplastic (A)	Glyoxylate/succinic semialdehyde reductase 2, chloroplastic [Ananas comosus]	GLYR2_ARATH RecName: Full=Glyoxylate/succinic semialdehyde reductase 2, chloroplastic; Short=AtGLYR2; Short=AtGR2; Short=SSA reductase 2; EC=1.1.1.79 {ECO:0000269|PubMed:18495639}; EC=1.1.1.n11 {ECO:0000269|PubMed:18495639}; Flags: Precursor;	A0A199VEW0_ANACO SubName: Full=Glyoxylate/succinic semialdehyde reductase 2, chloroplastic {ECO:0000313|EMBL:OAY75411.1};	Predicted dehydrogenase	GO:0009507,chloroplast; GO:0009570,chloroplast stroma; GO:0030267,glyoxylate reductase (NADP) activity; GO:0051287,NAD binding; GO:0004616,phosphogluconate dehydrogenase (decarboxylating) activity	NAD-binding of NADP-dependent 3-hydroxyisobutyrate dehydrogenase
Cluster-12430.153550	0	0	0	1.11	1.67	1.83	--	--	K00799 glutathione S-transferase [EC:2.5.1.18] | (RefSeq) glutathione S-transferase F10-like (A)	glutathione S-transferase F10-like [Asparagus officinalis]	GSTF8_ARATH RecName: Full=Glutathione S-transferase F8, chloroplastic; Short=AtGSTF8; EC=2.5.1.18; AltName: Full=AtGSTF5; AltName: Full=GST class-phi member 8; AltName: Full=Glutathione S-transferase 6; Flags: Precursor;	A0A173GPI1_9ASPA SubName: Full=Glutathione S-transferase {ECO:0000313|EMBL:ANH58193.1};	Glutathione S-transferase	GO:0009507,chloroplast; GO:0009941,chloroplast envelope; GO:0009570,chloroplast stroma; GO:0005829,cytosol; GO:0005634,nucleus; GO:0010319,stromule; GO:0009579,thylakoid; GO:0005774,vacuolar membrane; GO:0043295,glutathione binding; GO:0004364,glutathione transferase activity; GO:0004601,peroxidase activity; GO:0006952,defense response; GO:0042742,defense response to bacterium; GO:0006749,glutath…	Glutathione S-transferase, C-terminal domain
Cluster-12430.54748	0	0	0	1.14	0.1	0.09	--	--	--	--	--	--	--	--	--
Cluster-12430.131798	0	0	0	8.96	0.72	4.3	--	--	--	--	--	--	--	--	--
Cluster-12430.45163	0	0	0	3.24	7.11	6.17	--	--	--	--	--	--	--	--	Double-stranded RNA binding motif
Cluster-12430.31106	0	0	0	0.46	0.58	0.1	--	--	--	--	--	--	--	--	--
Cluster-12430.90264	0	0	0	0.51	0.25	0.29	--	--	K03029 26S proteasome regulatory subunit N10 | (RefSeq) 26S proteasome non-ATPase regulatory subunit 4 homolog (A)	PREDICTED: uncharacterized protein LOC103707487 [Phoenix dactylifera]	NRG2_ARATH RecName: Full=Nitrate regulatory gene2 protein {ECO:0000303|PubMed:26744214}; Short=NRG2 protein {ECO:0000303|PubMed:26744214};	A0A2H3XXG9_PHODC SubName: Full=uncharacterized protein LOC103707487 {ECO:0000313|RefSeq:XP_008790216.1};	--	GO:0005634,nucleus; GO:0071249,cellular response to nitrate; GO:0015706,nitrate transport; GO:0071705,nitrogen compound transport; GO:0006355,regulation of transcription, DNA-templated; GO:0010167,response to nitrate; GO:1901698,response to nitrogen compound; GO:0006351,transcription, DNA-templated	Protein of unknown function (DUF632)
Cluster-32058.0	0	0	0	1.05	5.93	1	--	--	--	--	--	--	--	--	--
Cluster-44195.0	0	0	0	0.29	1.53	0.27	--	--	--	--	--	--	--	--	--
Cluster-12430.81484	0	0	0	0.15	0.16	0.41	--	--	K00799 glutathione S-transferase [EC:2.5.1.18] | (RefSeq) glutathione S-transferase U17-like (A)	PREDICTED: glutathione S-transferase U17-like [Elaeis guineensis]	GSTUH_ARATH RecName: Full=Glutathione S-transferase U17; Short=AtGSTU17; EC=2.5.1.18; AltName: Full=GST class-tau member 17; AltName: Full=Glutathione S-transferase 30; AltName: Full=Protein EARLY RESPONSIVE TO DEHYDRATION 9;	A0A2H3WZ34_PHODC SubName: Full=glutathione S-transferase U17-like {ECO:0000313|RefSeq:XP_008775859.1};	Glutathione S-transferase	GO:0009507,chloroplast; GO:0005737,cytoplasm; GO:0005829,cytosol; GO:0004364,glutathione transferase activity; GO:0009704,de-etiolation; GO:0006749,glutathione metabolic process; GO:0048527,lateral root development; GO:0080148,negative regulation of response to water deprivation; GO:0040008,regulation of growth; GO:0060416,response to growth hormone; GO:0080167,response to karrikin; GO:0009651,re…	Glutathione S-transferase, N-terminal domain
Cluster-12430.68310	0	0	0	0.43	0.22	0.2	--	--	K13436 pto-interacting protein 1 [EC:2.7.11.1] | (RefSeq) LOC109784221; PTI1-like tyrosine-protein kinase 3 (A)	PREDICTED: calmodulin-binding receptor-like cytoplasmic kinase 3 [Phoenix dactylifera]	CRCK3_ARATH RecName: Full=Calmodulin-binding receptor-like cytoplasmic kinase 3; EC=2.7.11.1; Flags: Precursor;	A0A2H3ZSL4_PHODC SubName: Full=calmodulin-binding receptor-like cytoplasmic kinase 3 {ECO:0000313|RefSeq:XP_008795844.1, ECO:0000313|RefSeq:XP_017699384.1};	Serine/threonine protein kinase	GO:0005737,cytoplasm; GO:0005524,ATP binding; GO:0004674,protein serine/threonine kinase activity	Protein tyrosine kinase
Cluster-12430.168656	0	0	0	2.41	3.08	0.96	--	--	K23280 rhamnogalacturonan I rhamnosyltransferase [EC:2.4.1.351] | (RefSeq) uncharacterized protein At1g04910 (A)	PREDICTED: uncharacterized protein At1g04910 isoform X1 [Musa acuminata subsp. malaccensis]	OFT38_ARATH RecName: Full=O-fucosyltransferase 38 {ECO:0000305}; Short=O-FucT-38 {ECO:0000305}; EC=2.4.1.- {ECO:0000305}; AltName: Full=O-fucosyltransferase family protein {ECO:0000312|EMBL:ARJ31455.1};	M0RIN8_MUSAM SubName: Full=Uncharacterized protein {ECO:0000313|EnsemblPlants:GSMUA_Achr10P16130_001};	--	GO:0005737,cytoplasm; GO:0016021,integral component of membrane; GO:0005634,nucleus; GO:0016757,transferase activity, transferring glycosyl groups; GO:0006004,fucose metabolic process; GO:0006486,protein glycosylation	GDP-fucose protein O-fucosyltransferase
Cluster-12430.179552	0	0	0	0.31	0.32	0.28	--	--	--	PREDICTED: uncharacterized protein LOC109506141 [Elaeis guineensis]	--	I1HCY5_BRADI SubName: Full=Uncharacterized protein {ECO:0000313|EMBL:KQK03157.1, ECO:0000313|EnsemblPlants:BRADI2G05920.1};	--	--	--
Cluster-12430.73309	0	0	0	2.3	2.69	4.5	--	--	--	--	--	--	--	--	--
Cluster-52711.0	0	0	0	0.26	0.04	0.36	--	--	--	--	--	--	--	--	--
Cluster-12430.141088	0	0	0	0.57	0.38	0.17	--	--	--	--	--	--	--	--	--
Cluster-12430.88775	0	0	0	0.71	0.96	0.55	--	--	--	hypothetical protein ACMD2_02660 [Ananas comosus]	--	A0A199VNE8_ANACO SubName: Full=Uncharacterized protein {ECO:0000313|EMBL:OAY78235.1};	Uncharacterized conserved protein	GO:0016021,integral component of membrane	--
Cluster-12430.44379	0	0	0	1.77	3.44	0.26	--	--	--	PREDICTED: calponin homology domain-containing protein DDB_G0272472 [Elaeis guineensis]	BAG5_ARATH RecName: Full=BAG family molecular chaperone regulator 5, mitochondrial; AltName: Full=Bcl-2-associated athanogene 5; Flags: Precursor;	A0A2H3XZQ4_PHODC SubName: Full=uncharacterized protein LOC103708112 {ECO:0000313|RefSeq:XP_008791114.1};	--	GO:0005739,mitochondrion; GO:0009506,plasmodesma; GO:0005516,calmodulin binding; GO:0051087,chaperone binding; GO:0006457,protein folding; GO:0043207,response to external biotic stimulus; GO:0009266,response to temperature stimulus	BAG domain
Cluster-12430.66365	0	0	0	1.72	1.46	0.32	bHLH	--	K13422 transcription factor MYC2 | (Kazusa) Lj2g3v1468530.1; - (A)	Transcription factor MYC2 [Ananas comosus]	MYC3_ARATH RecName: Full=Transcription factor MYC3; AltName: Full=Basic helix-loop-helix protein 5; Short=AtbHLH5; Short=bHLH 5; AltName: Full=Protein ALTERED TRYPTOPHAN REGULATION 2; AltName: Full=Transcription factor ATR2; AltName: Full=Transcription factor EN 36; AltName: Full=bHLH transcription factor bHLH005;	A0A199UKG2_ANACO SubName: Full=Transcription factor MYC2 {ECO:0000313|EMBL:OAY65075.1};	--	GO:0005634,nucleus; GO:0043425,bHLH transcription factor binding; GO:0003677,DNA binding; GO:0003700,DNA-binding transcription factor activity; GO:0046983,protein dimerization activity; GO:0009718,anthocyanin-containing compound biosynthetic process; GO:0006952,defense response; GO:0045893,positive regulation of transcription, DNA-templated; GO:0006355,regulation of transcription, DNA-templated; …	--
Cluster-12430.47129	0	0	0	1.79	0.08	4.29	--	--	--	--	--	--	--	--	--
Cluster-12430.112449	0	0	0	3.19	0.1	2.59	--	--	K01177 beta-amylase [EC:3.2.1.2] | (RefSeq) beta-amylase 3, chloroplastic (A)	PREDICTED: beta-amylase 3, chloroplastic [Phoenix dactylifera]	BAM3_ARATH RecName: Full=Beta-amylase 3, chloroplastic; EC=3.2.1.2; AltName: Full=1,4-alpha-D-glucan maltohydrolase; AltName: Full=Beta-amylase 8; AltName: Full=Chloroplast beta-amylase; Short=CT-BMY; Flags: Precursor;	A0A2H3Y875_PHODC RecName: Full=Beta-amylase {ECO:0000256|RuleBase:RU000509}; EC=3.2.1.2 {ECO:0000256|RuleBase:RU000509};	--	GO:0009570,chloroplast stroma; GO:0102229,amylopectin maltohydrolase activity; GO:0016161,beta-amylase activity; GO:0000024,maltose biosynthetic process; GO:0009409,response to cold; GO:0005983,starch catabolic process	Glycosyl hydrolase family 14
Cluster-12430.81893	0	0	0	0.58	0.3	0.52	--	--	--	--	--	--	--	--	Protein of unknown function (DUF1682)
Cluster-12430.139640	0	0	0	0.08	0.05	4.87	--	--	K23333 E3 ubiquitin-protein transferase RMND5 [EC:2.3.2.27] | (RefSeq) protein RMD5 homolog A-like (A)	PREDICTED: protein RMD5 homolog A-like [Elaeis guineensis]	RMD5_ARATH RecName: Full=Protein RMD5 homolog {ECO:0000305};	A0A200R8B8_9MAGN SubName: Full=Zinc finger protein {ECO:0000313|EMBL:OVA18967.1};	Predicted E3 ubiquitin ligase	GO:0005737,cytoplasm; GO:0034657,GID complex; GO:0005634,nucleus; GO:0046872,metal ion binding; GO:0043161,proteasome-mediated ubiquitin-dependent protein catabolic process; GO:0042787,NA	--
Cluster-12430.61715	0	0	0	1.09	2.47	2.09	--	--	K01535 H+-transporting ATPase [EC:7.1.2.1] | (RefSeq) plasma membrane ATPase-like (A)	H+-ATPase-like protein [Cymbidium hybrid cultivar]	PMA4_NICPL RecName: Full=Plasma membrane ATPase 4; EC=3.6.3.6; AltName: Full=Proton pump 4;	A0A1C8DYE5_9ASPA RecName: Full=Plasma membrane ATPase {ECO:0000256|RuleBase:RU362083}; EC=3.6.3.6 {ECO:0000256|RuleBase:RU362083};	Plasma membrane H+-transporting ATPase	GO:0016021,integral component of membrane; GO:0005886,plasma membrane; GO:0005524,ATP binding; GO:0008553,proton-exporting ATPase activity, phosphorylative mechanism; GO:0046872,metal ion binding; GO:0006754,ATP biosynthetic process	--
Cluster-12430.204185	0	0	0	0.14	0.85	0.25	--	--	--	--	--	--	--	--	--
Cluster-12430.178030	0	0	0	0.14	0.09	0.05	--	--	K22262 WD repeat and FYVE domain-containing protein 3 | (RefSeq) protein SPIRRIG (A)	PREDICTED: pentatricopeptide repeat-containing protein At4g39530 [Musa acuminata subsp. malaccensis]	PP357_ARATH RecName: Full=Pentatricopeptide repeat-containing protein At4g39530;	A0A2H3Y5E4_PHODC SubName: Full=pentatricopeptide repeat-containing protein At4g39530 {ECO:0000313|RefSeq:XP_008793691.1};	FOG: PPR repeat	GO:0043231,intracellular membrane-bounded organelle; GO:0004519,endonuclease activity; GO:0003723,RNA binding; GO:0009451,RNA modification	PPR repeat family
Cluster-12430.146291	0	0	0	7.08	7.05	8.45	--	--	K01051 pectinesterase [EC:3.1.1.11] | (RefSeq) pectinesterase 1-like (A)	PREDICTED: protein OSB2, chloroplastic [Elaeis guineensis]	OSB3_ARATH RecName: Full=Protein OSB3, chloroplastic/mitochondrial; AltName: Full=Organellar single-stranded DNA-binding protein 3; Flags: Precursor;	A0A199VXQ5_ANACO SubName: Full=Protein OSB3, chloroplastic/mitochondrial {ECO:0000313|EMBL:OAY82032.1};	--	GO:0009507,chloroplast; GO:0005739,mitochondrion; GO:0003697,single-stranded DNA binding	Single-strand binding protein family
Cluster-52976.0	0	0	0	0.88	0.62	1.34	--	--	--	--	--	--	--	--	--
Cluster-12430.8371	0	0	0	1.82	0.75	0.65	--	--	--	--	--	--	--	--	--
Cluster-12430.55873	0	0	0	2.02	1.14	1.93	--	--	--	--	--	--	--	--	--
Cluster-43641.2	0	0	0	3.82	0.53	3	--	--	--	--	--	--	--	--	--
Cluster-12430.196723	0	0	0	1.04	0.56	0.48	--	--	--	--	--	--	--	--	--
Cluster-12430.196750	0	0	0	0.08	0.31	0.07	--	--	K03234 elongation factor 2 | (RefSeq) elongation factor 2-like (A)	hypothetical protein CQW23_08136 [Capsicum baccatum]	--	A0A2G2X831_CAPBA SubName: Full=Uncharacterized protein {ECO:0000313|EMBL:PHT53674.1};	FOG: Transposon-encoded proteins with TYA, reverse transcriptase, integrase domains in various combinations	--	--
Cluster-12430.44755	0	0	0	0.89	3.36	0.83	--	--	--	--	--	--	--	--	--
Cluster-12430.49643	0	0	0	0.25	0.34	0.67	--	--	K03327 multidrug resistance protein, MATE family | (RefSeq) protein DETOXIFICATION 41 (A)	PREDICTED: protein DETOXIFICATION 41 [Phoenix dactylifera]	DTX41_ARATH RecName: Full=Protein DETOXIFICATION 41 {ECO:0000303|PubMed:11739388}; Short=AtDTX41 {ECO:0000303|PubMed:11739388}; AltName: Full=Multidrug and toxic compound extrusion protein 41 {ECO:0000305}; Short=MATE protein 41 {ECO:0000305}; AltName: Full=Protein TANNIN-DEFICIENT SEED 3 {ECO:0000303|PubMed:12376625, ECO:0000303|PubMed:24903359}; AltName: Full=Protein TRANSPARENT TESTA 12 {ECO:0…	A0A2H3ZLV3_PHODC SubName: Full=protein DETOXIFICATION 41 {ECO:0000313|RefSeq:XP_017697412.1};	Uncharacterized membrane protein, predicted efflux pump	GO:0016021,integral component of membrane; GO:0009705,plant-type vacuole membrane; GO:0015238,drug transmembrane transporter activity; GO:0015299,solute:proton antiporter activity; GO:0022857,transmembrane transporter activity; GO:0006855,drug transmembrane transport; GO:0009813,flavonoid biosynthetic process; GO:0010231,maintenance of seed dormancy; GO:0010023,proanthocyanidin biosynthetic proce…	MatE
Cluster-28671.0	0	0	0	0.05	0.05	0.27	--	--	K03006 DNA-directed RNA polymerase II subunit RPB1 [EC:2.7.7.6] | (RefSeq) LOW QUALITY PROTEIN: DNA-directed RNA polymerase II subunit 1-like (A)	Retrovirus-related Pol polyprotein from transposon TNT 1-94, partial [Cajanus cajan]	POLX_TOBAC RecName: Full=Retrovirus-related Pol polyprotein from transposon TNT 1-94; Includes: RecName: Full=Protease; EC=3.4.23.-; Includes: RecName: Full=Reverse transcriptase; EC=2.7.7.49; Includes: RecName: Full=Endonuclease;	A0A151RYL1_CAJCA SubName: Full=Retrovirus-related Pol polyprotein from transposon TNT 1-94 {ECO:0000313|EMBL:KYP47640.1}; Flags: Fragment;	FOG: Transposon-encoded proteins with TYA, reverse transcriptase, integrase domains in various combinations	GO:0004190,aspartic-type endopeptidase activity; GO:0004519,endonuclease activity; GO:0003676,nucleic acid binding; GO:0003964,RNA-directed DNA polymerase activity; GO:0008270,zinc ion binding; GO:0015074,DNA integration	--
Cluster-12430.165865	0	0	0	0.53	0.18	0.31	--	--	K12394 AP-1 complex subunit sigma 1/2 | (RefSeq) AP-1 complex subunit sigma-1 isoform X1 (A)	AP-1 complex subunit sigma-1 isoform X1 [Cucurbita moschata]	AP1S1_ARATH RecName: Full=AP-1 complex subunit sigma-1; AltName: Full=Adaptor AP-1 19 kDa protein; AltName: Full=Adaptor protein complex AP-1 sigma-1 subunit; AltName: Full=Adaptor-related protein complex 1 sigma-1 subunit; AltName: Full=Clathrin assembly protein complex 1 sigma-1 small chain; AltName: Full=Clathrin assembly small subunit protein AP19-1; Short=AtAP19-1; AltName: Full=Sigma 1 subu…	A0A103XFL3_CYNCS RecName: Full=AP complex subunit sigma {ECO:0000256|PIRNR:PIRNR015588};	Clathrin adaptor complex, small subunit	GO:0030665,clathrin-coated vesicle membrane; GO:0005794,Golgi apparatus; GO:0030117,membrane coat; GO:0008565,protein transporter activity; GO:0006886,intracellular protein transport; GO:0016192,vesicle-mediated transport	--
Cluster-12430.192327	0	0	0	0.06	0.11	0.15	--	--	--	--	--	--	--	--	--
Cluster-12430.141559	0	0	0	0.17	1.44	0.35	--	--	--	PREDICTED: uncharacterized protein LOC103998632 [Musa acuminata subsp. malaccensis]	--	A0A2I0B2M6_9ASPA SubName: Full=Uncharacterized protein {ECO:0000313|EMBL:PKA62050.1};	--	--	--
Cluster-12734.0	0	0	0	0.12	0.25	0.22	--	--	--	--	--	--	--	--	--
Cluster-47563.0	0	0	0	0.67	2.31	0.6	--	--	--	--	--	--	--	--	--
Cluster-12430.26079	0	0	0	0.24	0.24	0.05	--	--	--	--	--	--	--	--	--
Cluster-12430.73226	0	0	0	1.36	1.14	1.48	--	--	--	--	--	--	--	--	--
Cluster-12430.155247	0	0	0	1.57	2.14	1.15	--	--	--	PREDICTED: uncharacterized protein LOC103999434 [Musa acuminata subsp. malaccensis]	HIP41_ARATH RecName: Full=Heavy metal-associated isoprenylated plant protein 41 {ECO:0000303|PubMed:21072340, ECO:0000303|PubMed:23368984}; Short=AtHIP41 {ECO:0000303|PubMed:21072340, ECO:0000303|PubMed:23368984}; Flags: Precursor;	M0U451_MUSAM SubName: Full=Uncharacterized protein {ECO:0000313|EnsemblPlants:GSMUA_Achr9P27940_001};	--	GO:0005737,cytoplasm; GO:0046872,metal ion binding; GO:0004826,phenylalanine-tRNA ligase activity; GO:0006432,phenylalanyl-tRNA aminoacylation	--
Cluster-12430.77240	0	0	0	2.19	0.19	0.32	--	--	K00924 kinase [EC:2.7.1.-] | (RefSeq) receptor protein kinase CLAVATA1 (A)	PREDICTED: leucine-rich repeat receptor-like serine/threonine-protein kinase BAM1 [Musa acuminata subsp. malaccensis]	BAME1_ARATH RecName: Full=Leucine-rich repeat receptor-like serine/threonine-protein kinase BAM1; EC=2.7.11.1; AltName: Full=Protein BARELY ANY MERISTEM 1; Flags: Precursor;	A0A2H3XLV8_PHODC SubName: Full=leucine-rich repeat receptor-like serine/threonine-protein kinase BAM1 {ECO:0000313|RefSeq:XP_008785758.1};	--	GO:0016021,integral component of membrane; GO:0005886,plasma membrane; GO:0005524,ATP binding; GO:0043621,protein self-association; GO:0004674,protein serine/threonine kinase activity; GO:0033612,receptor serine/threonine kinase binding; GO:0030154,cell differentiation; GO:0048437,floral organ development; GO:0048229,gametophyte development; GO:0010075,regulation of meristem growth	Leucine rich repeat
Cluster-12430.131014	0	0	0	0.24	0.13	0.41	--	--	K05539 tRNA-dihydrouridine synthase A [EC:1.-.-.-] | (RefSeq) tRNA-dihydrouridine(20/20a) synthase-like (A)	PREDICTED: LOW QUALITY PROTEIN: uncharacterized protein LOC105052933 [Elaeis guineensis]	--	A0A2H3YC24_PHODC SubName: Full=tRNA-dihydrouridine(20/20a) synthase-like isoform X1 {ECO:0000313|RefSeq:XP_008796500.1};	tRNA-dihydrouridine synthase	--	Dihydrouridine synthase (Dus)
Cluster-5125.0	0	0	0	0.09	0.06	0.54	--	--	K08472 mlo protein | (RefSeq) MLO-like protein 9 (A)	PREDICTED: MLO-like protein 9 isoform X1 [Phoenix dactylifera]	MLO10_ARATH RecName: Full=MLO-like protein 10; Short=AtMlo10;	A0A2H3YVV2_PHODC RecName: Full=MLO-like protein {ECO:0000256|RuleBase:RU280816};	--	GO:0016021,integral component of membrane; GO:0005886,plasma membrane; GO:0005516,calmodulin binding; GO:0006952,defense response; GO:0009607,response to biotic stimulus	Mlo family
Cluster-12430.52524	0	0	0	2.51	3.31	1.96	--	--	--	hypothetical protein ACMD2_12445, partial [Ananas comosus]	--	A0A199UGE4_ANACO SubName: Full=Uncharacterized protein {ECO:0000313|EMBL:OAY63635.1}; Flags: Fragment;	--	GO:0016021,integral component of membrane	--
Cluster-40259.0	0	0	0	1.32	1.04	0.33	--	--	--	--	--	--	--	--	--
Cluster-12430.71773	0	0	0	0.43	0.09	0.36	--	--	--	--	--	--	--	--	--
Cluster-12430.4662	0	0	0	0.05	0.2	0.32	--	--	--	--	--	--	--	--	--
Cluster-12430.179441	0	0	0	0.67	0.36	0.61	--	--	K08248 (R)-mandelonitrile lyase [EC:4.1.2.10] | (RefSeq) (R)-mandelonitrile lyase 1-like (A)	copia-type polyprotein [Rosa rugosa]	--	J7FWR9_ROSRU SubName: Full=Copia-type polyprotein {ECO:0000313|EMBL:AFP55578.1};	FOG: Transposon-encoded proteins with TYA, reverse transcriptase, integrase domains in various combinations	GO:0003676,nucleic acid binding; GO:0008270,zinc ion binding; GO:0015074,DNA integration	--
Cluster-12430.38429	0	0	0	17.86	41.77	20.62	--	--	--	--	--	--	--	--	--
Cluster-12430.62576	0	0	0	3.94	4.64	7.75	--	--	--	--	--	--	--	--	--
Cluster-27751.0	0	0	0	0.73	0.39	0.67	--	--	--	--	--	--	--	--	--
Cluster-12430.105146	0	0	0	1.43	3.9	11.01	--	--	--	--	--	--	--	--	--
Cluster-12430.164840	0	0	0	0.07	0.08	0.07	--	--	--	--	--	--	--	--	--
Cluster-12430.165124	0	0	0	0.13	0.13	0.06	--	--	--	--	--	--	--	--	--
Cluster-8249.2	0	0	0	1.82	0.39	1.34	--	--	--	--	--	--	--	--	--
Cluster-12430.65348	0	0	0	0.15	0.15	0.79	--	--	--	--	--	--	--	--	--
Cluster-12430.82101	0	0	0	0.06	0.31	0.01	Jumonji	--	K15601 lysine-specific demethylase 3 [EC:1.14.11.-] | (RefSeq) lysine-specific demethylase JMJ25-like isoform X1 (A)	lysine-specific demethylase JMJ25-like isoform X2 [Asparagus officinalis]	JMJ25_ARATH RecName: Full=Lysine-specific demethylase JMJ25; EC=1.14.11.-; AltName: Full=Jumonji domain-containing protein 25; AltName: Full=Lysine-specific histone demethylase JMJ25; AltName: Full=Protein INCREASE IN BONSAI METHYLATION 1; AltName: Full=Protein JUMONJI 25;	A0A2H4A1M8_PHODC SubName: Full=lysine-specific demethylase JMJ25-like {ECO:0000313|RefSeq:XP_017702323.1};	Putative transcription factor 5qNCA, contains JmjC domain	GO:0000785,chromatin; GO:0005634,nucleus; GO:0051213,dioxygenase activity; GO:0032454,histone demethylase activity (H3-K9 specific); GO:0046872,metal ion binding; GO:0000976,transcription regulatory region sequence-specific DNA binding; GO:0060969,negative regulation of gene silencing; GO:0006355,regulation of transcription, DNA-templated; GO:0006351,transcription, DNA-templated	Domain of unknown function (DUF4476)
Cluster-12430.58888	0	0	0	2.13	1.47	5.01	--	--	--	BCL-2-associated athanogene 1 [Musa ABB Group]	BAG4_ARATH RecName: Full=BAG family molecular chaperone regulator 4; AltName: Full=Bcl-2-associated athanogene 4;	A0A068CNY5_MUSPR SubName: Full=BCL-2-associated athanogene 1 {ECO:0000313|EMBL:AID23888.1};	--	GO:0005829,cytosol; GO:0051087,chaperone binding; GO:0009409,response to cold; GO:0009651,response to salt stress; GO:0010228,vegetative to reproductive phase transition of meristem	Ubiquitin family
Cluster-12430.53535	0	0	0	0.19	0.69	0.13	--	--	--	--	--	--	--	--	--
Cluster-12430.157554	0	0	0	2.43	0.33	0.12	AP2/ERF-ERF	--	K09286 EREBP-like factor | (RefSeq) ethylene-responsive transcription factor ERF071 (A)	ethylene-responsive transcription factor ERF071-like [Dendrobium catenatum]	ERF71_ARATH RecName: Full=Ethylene-responsive transcription factor ERF071;	A0A2I0VTR9_9ASPA SubName: Full=Ethylene-responsive transcription factor ERF071 {ECO:0000313|EMBL:PKU66800.1};	--	GO:0005634,nucleus; GO:0003677,DNA binding; GO:0003700,DNA-binding transcription factor activity; GO:0009873,ethylene-activated signaling pathway; GO:2000280,regulation of root development; GO:0034059,response to anoxia; GO:0006351,transcription, DNA-templated	AP2 domain
Cluster-12430.182420	0	0	0	0.29	0.14	0.13	--	--	--	--	--	--	--	--	--
Cluster-12430.17000	0	0	0	0.81	0.17	0.29	--	--	K00284 glutamate synthase (ferredoxin) [EC:1.4.7.1] | (RefSeq) ferredoxin-dependent glutamate synthase, chloroplastic-like (A)	PH01B001I13.11 [Phyllostachys edulis]	M810_ARATH RecName: Full=Uncharacterized mitochondrial protein AtMg00810; AltName: Full=ORF240b;	L0P1Z8_9POAL SubName: Full=PH01B001I13.11 protein {ECO:0000313|EMBL:CCI55315.1};	FOG: Transposon-encoded proteins with TYA, reverse transcriptase, integrase domains in various combinations	GO:0005739,mitochondrion	--
Cluster-12430.934	0	0	0	1.71	0.09	0.22	--	--	--	hypothetical protein CCACVL1_21568 [Corchorus capsularis]	--	A0A1R3H4L0_COCAP SubName: Full=Uncharacterized protein {ECO:0000313|EMBL:OMO65271.1};	--	--	--
Cluster-12430.93647	0	0	0	0.13	0.16	0.79	--	--	--	uncharacterized protein At4g22758-like [Ananas comosus]	Y4276_ARATH RecName: Full=Uncharacterized protein At4g22758;	A0A199UMK0_ANACO SubName: Full=Uncharacterized protein {ECO:0000313|EMBL:OAY65906.1};	FOG: PPR repeat	--	--
Cluster-12430.117373	0	0	0	8.35	9.53	6.83	--	--	K17338 receptor expression-enhancing protein 1/2/3/4 | (RefSeq) LOC109751343; putative HVA22-like protein g isoform X1 (A)	glutelin type-B 5-like [Ananas comosus]	GLUD1_ORYSJ RecName: Full=Glutelin type-D 1 {ECO:0000305}; Contains: RecName: Full=Glutelin type-D 1 acidic chain {ECO:0000305}; Contains: RecName: Full=Glutelin type-D 1 basic chain {ECO:0000305}; Flags: Precursor;	A0A199V5M8_ANACO SubName: Full=Glutelin type-A 2 {ECO:0000313|EMBL:OAY72160.1};	--	GO:0000326,protein storage vacuole; GO:0045735,nutrient reservoir activity	Cupin
Cluster-12430.40833	0	0	0	1.4	0.29	0.39	--	MT	--	PREDICTED: uncharacterized protein LOC105059337 isoform X1 [Elaeis guineensis]	--	A0A1D1XTX4_9ARAE SubName: Full=Putative ribulose-1,5 bisphosphate carboxylase/oxygenase large subunit N-methyltransferase, chloroplastic {ECO:0000313|EMBL:JAT45840.1};	N-methyltransferase	GO:0008168,methyltransferase activity	--
Cluster-12430.18983	0	0	0	2.68	2.42	1.27	--	--	--	--	--	--	--	--	--
Cluster-22924.1	0	0	0	0.25	0.25	0.22	--	--	--	--	--	--	--	--	--
Cluster-12430.149788	0	0	0	0.52	0.13	0.39	--	--	--	hypothetical protein CRG98_001938 [Punica granatum]	--	M0SCH3_MUSAM SubName: Full=Uncharacterized protein {ECO:0000313|EnsemblPlants:GSMUA_Achr3P07060_001};	--	GO:0016021,integral component of membrane	--
Cluster-28373.0	0	0	0	0.33	0.35	1.22	--	--	--	PREDICTED: uncharacterized protein LOC103997279 [Musa acuminata subsp. malaccensis]	--	M0TXT5_MUSAM SubName: Full=Uncharacterized protein {ECO:0000313|EnsemblPlants:GSMUA_Achr9P05760_001};	--	--	Senescence regulator
Cluster-12430.148777	0	0	0	0.09	0.17	0.5	--	--	K15287 solute carrier family 35, member F1/2 | (RefSeq) solute carrier family 35 member F2-like isoform X1 (A)	PREDICTED: solute carrier family 35 member F2-like isoform X1 [Musa acuminata subsp. malaccensis]	--	M0T8D3_MUSAM SubName: Full=Uncharacterized protein {ECO:0000313|EnsemblPlants:GSMUA_Achr6P19350_001};	Predicted membrane protein	GO:0016021,integral component of membrane; GO:0022857,transmembrane transporter activity	Solute carrier family 35
Cluster-12430.35850	0	0	0	0.35	0.38	0.65	--	--	--	--	--	--	--	--	--
Cluster-12430.62739	0	0	0	0.05	0.23	0.38	--	--	--	--	--	--	--	--	--
Cluster-12430.38389	0	0	0	0.3	0.71	0.12	--	--	--	PREDICTED: WRKY transcription factor WRKY51-like [Elaeis guineensis]	WRK11_ARATH RecName: Full=Probable WRKY transcription factor 11; AltName: Full=WRKY DNA-binding protein 11;	A0A1U8AHW6_NELNU SubName: Full=probable WRKY transcription factor 17 {ECO:0000313|RefSeq:XP_010265415.1};	--	GO:0005634,nucleus; GO:0005516,calmodulin binding; GO:0003700,DNA-binding transcription factor activity; GO:0043565,sequence-specific DNA binding; GO:0042742,defense response to bacterium; GO:0010200,response to chitin; GO:0006351,transcription, DNA-templated	Plant zinc cluster domain
Cluster-12430.188481	0	0	0	0.19	0.18	0.09	--	--	K13436 pto-interacting protein 1 [EC:2.7.11.1] | (RefSeq) PTI1-like tyrosine-protein kinase 1 (A)	PREDICTED: lysM domain receptor-like kinase 3 [Elaeis guineensis]	LYK3_ARATH RecName: Full=LysM domain receptor-like kinase 3; Short=LysM-containing receptor-like kinase 3; EC=2.7.11.-; Flags: Precursor;	A0A2H3WXW4_PHODC SubName: Full=lysM domain receptor-like kinase 3 {ECO:0000313|RefSeq:XP_008775350.1};	Serine/threonine protein kinase	GO:0016021,integral component of membrane; GO:0005886,plasma membrane; GO:0005524,ATP binding; GO:0004675,transmembrane receptor protein serine/threonine kinase activity; GO:0009738,abscisic acid-activated signaling pathway; GO:0007166,cell surface receptor signaling pathway; GO:0006952,defense response; GO:0050832,defense response to fungus; GO:0045087,innate immune response; GO:0031348,negative…	Protein kinase domain
Cluster-12430.4888	0	0	0	0.18	0.18	0.39	--	--	--	--	--	--	--	--	--
Cluster-12430.174189	0	0	0	0.75	0.77	0.6	--	--	--	--	--	--	--	--	--
Cluster-12430.195217	0	0	0	0.22	0.29	0.06	--	--	K13217 pre-mRNA-processing factor 39 | (RefSeq) uncharacterized protein LOC114183870 isoform X1 (A)	uncharacterized protein LOC109843420, partial [Asparagus officinalis]	POLR2_ARATH RecName: Full=Retrovirus-related Pol polyprotein from transposon RE2; AltName: Full=Retro element 2 {ECO:0000303|PubMed:10689195}; Short=AtRE2 {ECO:0000303|PubMed:10689195}; Includes: RecName: Full=Protease RE2; EC=3.4.23.-; Includes: RecName: Full=Reverse transcriptase RE2; EC=2.7.7.49; Includes: RecName: Full=Endonuclease RE2;	A5APK3_VITVI SubName: Full=Uncharacterized protein {ECO:0000313|EMBL:CAN78142.1};	FOG: Transposon-encoded proteins with TYA, reverse transcriptase, integrase domains in various combinations	GO:0004190,aspartic-type endopeptidase activity; GO:0004519,endonuclease activity; GO:0046872,metal ion binding; GO:0003676,nucleic acid binding; GO:0003964,RNA-directed DNA polymerase activity; GO:0015074,DNA integration; GO:0006310,DNA recombination	--
Cluster-12430.73142	0	0	0	11.82	18.02	5.06	--	--	K00799 glutathione S-transferase [EC:2.5.1.18] | (RefSeq) glutathione S-transferase F10-like (A)	glutathione S-transferase [Dracaena cambodiana]	--	A0A173GPI1_9ASPA SubName: Full=Glutathione S-transferase {ECO:0000313|EMBL:ANH58193.1};	--	GO:0016740,transferase activity	--
Cluster-12430.185254	0	0	0	0.31	0.47	0.14	--	--	--	--	--	--	--	--	--
Cluster-36841.0	0	0	0	0.47	0.36	0.84	--	--	--	--	--	--	--	--	--
Cluster-12430.168189	0	0	0	0.26	0.08	0.27	--	--	--	--	--	--	--	--	--
Cluster-12430.70999	0	0	0	0.48	0.52	0.44	--	--	--	--	--	--	--	--	--
Cluster-12430.170423	0	0	0	2.02	1.57	1.9	--	--	--	hypothetical protein VITISV_007119 [Vitis vinifera]	--	A5BGH1_VITVI SubName: Full=Uncharacterized protein {ECO:0000313|EMBL:CAN65634.1};	--	GO:0005622,intracellular; GO:0030036,actin cytoskeleton organization; GO:0042273,ribosomal large subunit biogenesis; GO:0000055,ribosomal large subunit export from nucleus	--
Cluster-12430.123775	0	0	0	2.37	5.53	2.31	--	--	--	PREDICTED: chaperone protein dnaJ 11, chloroplastic-like [Elaeis guineensis]	DNJ11_ARATH RecName: Full=Chaperone protein dnaJ 11, chloroplastic; Short=AtDjC11; Short=AtJ11; Flags: Precursor;	A0A1D1YH29_9ARAE SubName: Full=Chaperone protein DnaJ {ECO:0000313|EMBL:JAT53921.1}; Flags: Fragment;	Molecular chaperone (DnaJ superfamily)	GO:0009507,chloroplast; GO:0009570,chloroplast stroma; GO:0005634,nucleus; GO:0009536,plastid	--
Cluster-12430.36183	0	0	0	3.2	0.75	0.07	--	--	--	--	--	--	--	--	--
Cluster-12430.31627	0	0	0	0.43	0.93	0.4	--	--	--	--	--	--	--	--	--
Cluster-12430.66536	0	0	0	4.74	2.75	4.57	--	--	--	--	--	--	--	--	--
Cluster-44372.0	0	0	0	0.58	1.4	0.52	--	--	--	--	--	--	--	--	--
Cluster-12430.90388	0	0	0	0.49	0.2	0.09	--	--	K01183 chitinase [EC:3.2.1.14] | (RefSeq) pentatricopeptide repeat-containing protein At1g62350-like isoform X2 (A)	PREDICTED: pentatricopeptide repeat-containing protein At3g46870 [Elaeis guineensis]	THA8_ARATH RecName: Full=Protein THYLAKOID ASSEMBLY 8, chloroplastic {ECO:0000303|PubMed:22495966}; Short=At-THA8 {ECO:0000303|PubMed:22495966}; Short=AtTHA8 {ECO:0000303|PubMed:24047899}; AltName: Full=Protein EMBRYO DEFECTIVE 3123 {ECO:0000303|PubMed:15266054}; Flags: Precursor;	A0A2H3XA38_PHODC SubName: Full=pentatricopeptide repeat-containing protein At1g62350-like {ECO:0000313|RefSeq:XP_008780605.2};	--	GO:0009507,chloroplast; GO:0009535,chloroplast thylakoid membrane; GO:0003723,RNA binding; GO:1990825,sequence-specific mRNA binding; GO:0003727,single-stranded RNA binding; GO:0009658,chloroplast organization; GO:0009793,embryo development ending in seed dormancy; GO:0000373,Group II intron splicing; GO:0006397,mRNA processing	--
Cluster-12430.123364	0	0	0	580.72	333.35	240.05	--	CHS	K00660 chalcone synthase [EC:2.3.1.74] | (RefSeq) chalcone synthase 3-like (A)	chalcone synthase [Lilium hybrid division I]	CHS1_ORYSI RecName: Full=Chalcone synthase 1; Short=OsCHS1; EC=2.3.1.74; AltName: Full=Naregenin-chalcone synthase;	Q9AVC1_9LILI SubName: Full=Chalcone synthase {ECO:0000313|EMBL:BAB40786.2}; EC=2.3.1.74 {ECO:0000313|EMBL:BAB40786.2};	--	GO:0016210,naringenin-chalcone synthase activity; GO:0009813,flavonoid biosynthetic process	--
Cluster-12430.52076	0	0	0	0.27	0.71	0.19	--	--	K05909 laccase [EC:1.10.3.2] | (RefSeq) laccase-4-like (A)	Retrovirus-related Pol polyprotein from transposon TNT 1-94 [Cajanus cajan]	POLX_TOBAC RecName: Full=Retrovirus-related Pol polyprotein from transposon TNT 1-94; Includes: RecName: Full=Protease; EC=3.4.23.-; Includes: RecName: Full=Reverse transcriptase; EC=2.7.7.49; Includes: RecName: Full=Endonuclease;	A0A151S124_CAJCA SubName: Full=Retrovirus-related Pol polyprotein from transposon TNT 1-94 {ECO:0000313|EMBL:KYP48513.1};	FOG: Transposon-encoded proteins with TYA, reverse transcriptase, integrase domains in various combinations	GO:0004190,aspartic-type endopeptidase activity; GO:0004519,endonuclease activity; GO:0003676,nucleic acid binding; GO:0003964,RNA-directed DNA polymerase activity; GO:0008270,zinc ion binding; GO:0015074,DNA integration	--
Cluster-12430.185744	0	0	0	0.06	0.22	0.22	--	--	K18207 protein O-mannose beta-1,4-N-acetylglucosaminyltransferase [EC:2.4.1.312] | (RefSeq) protein O-linked-mannose beta-1,4-N-acetylglucosaminyltransferase 2-like (A)	PREDICTED: uncharacterized protein LOC105041137 isoform X1 [Elaeis guineensis]	--	A0A2H3ZJD8_PHODC SubName: Full=uncharacterized protein LOC103696210 isoform X2 {ECO:0000313|RefSeq:XP_017696268.1};	Uncharacterized conserved protein	--	Protein of unknown function (DUF563)
Cluster-12430.104128	0	0	0	0.22	0.15	0.13	--	--	--	--	--	--	--	--	--
Cluster-12430.7256	0	0	0	0.1	0.21	0.18	--	--	--	--	--	--	--	--	--
Cluster-12430.107489	0	0	0	0.31	0.33	0.57	--	--	--	--	--	--	--	--	--
Cluster-12430.134193	0	0	0	0.28	0.47	0.74	--	--	--	--	--	--	--	--	--
Cluster-22299.0	0	0	0	9.3	4.3	1.15	--	--	K13430 serine/threonine-protein kinase PBS1 [EC:2.7.11.1] | (RefSeq) serine/threonine-protein kinase PBS1-like (A)	serine/threonine-protein kinase PBS1-like [Cucurbita moschata]	PBL27_ARATH RecName: Full=Serine/threonine-protein kinase PBL27 {ECO:0000303|PubMed:20413097}; EC=2.7.11.1 {ECO:0000269|PubMed:27679653}; AltName: Full=PBS1-like protein 27 {ECO:0000303|PubMed:20413097}; AltName: Full=Receptor-like cytoplasmic kinase PBL27 {ECO:0000303|PubMed:27679653};	A0A0A0KFA2_CUCSA SubName: Full=Uncharacterized protein {ECO:0000313|EMBL:KGN46431.1};	Serine/threonine protein kinase	GO:0046658,anchored component of plasma membrane; GO:0005886,plasma membrane; GO:0005524,ATP binding; GO:0004672,protein kinase activity; GO:0004675,transmembrane receptor protein serine/threonine kinase activity; GO:0000187,activation of MAPK activity; GO:0007166,cell surface receptor signaling pathway; GO:0071323,cellular response to chitin; GO:0045087,innate immune response; GO:1900426,positiv…	--
Cluster-6179.0	0	0	0	0.44	0.45	0.99	--	--	--	--	--	--	--	--	--
Cluster-12430.166829	0	0	0	1.09	0.6	0.51	--	--	--	--	--	--	--	--	Zinc knuckle
Cluster-43151.0	0	0	0	0.79	0.42	0.36	--	--	--	--	--	--	--	--	--
Cluster-12430.206635	0	0	0	0.07	0.07	0.25	--	--	--	Retrovirus-related Pol polyprotein from transposon TNT 1-94 [Apostasia shenzhenica]	--	A0A2I0AP39_9ASPA SubName: Full=Retrovirus-related Pol polyprotein from transposon TNT 1-94 {ECO:0000313|EMBL:PKA57319.1};	--	--	--
Cluster-12430.175608	0	0	0	0.16	0.16	0.07	--	--	--	--	--	--	--	--	--
Cluster-12430.113049	0	0	0	6.3	0.76	13.25	--	--	K13346 peroxin-10 | (RefSeq) uncharacterized LOC102709385 (A)	PREDICTED: stress-response A/B barrel domain-containing protein UP3 [Phoenix dactylifera]	UP3_ARATH RecName: Full=Stress-response A/B barrel domain-containing protein UP3 {ECO:0000305}; AltName: Full=Unknown protein 3 {ECO:0000303|PubMed:17951448};	A0A2H3YEL1_PHODC SubName: Full=stress-response A/B barrel domain-containing protein UP3 {ECO:0000313|RefSeq:XP_008797470.1};	--	GO:0009507,chloroplast; GO:0009570,chloroplast stroma; GO:0005777,peroxisome	Stress responsive A/B Barrel Domain
Cluster-11748.0	0	0	0	0.28	0.87	0.5	--	--	--	--	--	--	--	--	--
Cluster-12430.114228	0	0	0	6.62	2.14	1.25	--	--	K16285 RING/U-box domain-containing protein [EC:2.3.2.27] | (RefSeq) probable E3 ubiquitin-protein ligase XERICO (A)	PREDICTED: probable E3 ubiquitin-protein ligase XERICO [Elaeis guineensis]	XERIC_ARATH RecName: Full=Probable E3 ubiquitin-protein ligase XERICO; EC=2.3.2.27; AltName: Full=RING-type E3 ubiquitin transferase XERICO;	A0A2H3YKW8_PHODC SubName: Full=probable E3 ubiquitin-protein ligase XERICO {ECO:0000313|RefSeq:XP_008800281.1};	FOG: Predicted E3 ubiquitin ligase	GO:0016021,integral component of membrane; GO:0046872,metal ion binding; GO:0061630,ubiquitin protein ligase activity; GO:0009688,abscisic acid biosynthetic process; GO:0009687,abscisic acid metabolic process; GO:0043161,proteasome-mediated ubiquitin-dependent protein catabolic process; GO:0010200,response to chitin; GO:0009739,response to gibberellin; GO:0006970,response to osmotic stress; GO:00…	Ring finger domain
Cluster-12430.38762	0	0	0	0.64	2.83	0.6	--	--	--	--	--	--	--	--	--
Cluster-12430.112913	0	0	0	1.63	0.21	0.16	--	--	K03294 basic amino acid/polyamine antiporter, APA family | (RefSeq) cationic amino acid transporter 1 (A)	PREDICTED: cationic amino acid transporter 6, chloroplastic-like [Phoenix dactylifera]	CAAT6_ARATH RecName: Full=Cationic amino acid transporter 6, chloroplastic; Flags: Precursor;	A0A2H3YJI1_PHODC SubName: Full=cationic amino acid transporter 6, chloroplastic-like {ECO:0000313|RefSeq:XP_008799668.1};	Amino acid transporters	GO:0031969,chloroplast membrane; GO:0016021,integral component of membrane; GO:0005886,plasma membrane; GO:0015171,amino acid transmembrane transporter activity; GO:0009624,response to nematode	Amino acid permease
Cluster-12430.68630	0	0	0	0.22	0.67	1.37	--	--	--	--	--	--	--	--	--
Cluster-12430.193510	0	0	0	5.66	0.61	0.45	bHLH	--	--	PREDICTED: uncharacterized protein LOC105056299 [Elaeis guineensis]	BH162_ARATH RecName: Full=Transcription factor bHLH162; AltName: Full=Basic helix-loop-helix protein 162; Short=AtbHLH162 {ECO:0000303|PubMed:14600211}; Short=bHLH 162; AltName: Full=bHLH transcription factor bHLH162;	A0A2H3XS24_PHODC SubName: Full=uncharacterized protein LOC103705848 {ECO:0000313|RefSeq:XP_008787951.1};	--	GO:0090575,RNA polymerase II transcription factor complex; GO:0003700,DNA-binding transcription factor activity; GO:0046983,protein dimerization activity; GO:0000977,RNA polymerase II regulatory region sequence-specific DNA binding; GO:0050832,defense response to fungus; GO:0006357,regulation of transcription by RNA polymerase II; GO:0006355,regulation of transcription, DNA-templated; GO:0006351,…	Helix-loop-helix DNA-binding domain
Cluster-12430.8390	0	0	0	0.3	0.31	0.27	--	--	--	--	--	--	--	--	--
Cluster-12430.38741	0	0	0	0.1	0.07	0.15	--	--	--	--	--	--	--	--	--
Cluster-12430.169648	0	0	0	0.58	0.05	0.69	--	--	--	PREDICTED: uncharacterized protein LOC105032593 [Elaeis guineensis]	--	A0A2H3YHN2_PHODC SubName: Full=uncharacterized protein LOC103713707 {ECO:0000313|RefSeq:XP_008798941.1};	--	--	PAR1 protein
Cluster-12430.64142	0	0	0	40.84	10.77	8.96	--	--	--	--	--	--	--	--	--
Cluster-45520.0	0	0	0	0.21	0.44	0.58	--	--	--	--	--	--	--	--	--
Cluster-12430.85115	0	0	0	0.78	7.53	0.99	--	--	--	--	--	--	--	--	--
Cluster-12430.132480	0	0	0	7.99	10.44	0.13	--	--	--	PREDICTED: uncharacterized protein LOC105044884 isoform X2 [Elaeis guineensis]	--	A0A2H3Y4Q9_PHODC SubName: Full=uncharacterized protein LOC103709697 isoform X1 {ECO:0000313|RefSeq:XP_008793389.1};	--	--	--
Cluster-12430.50021	0	0	0	0.18	0.56	0.33	--	--	--	--	--	--	--	--	--
Cluster-12430.76936	0	0	0	0.86	3.99	1.27	--	--	K12735 peptidyl-prolyl cis-trans isomerase-like 4 [EC:5.2.1.8] | (RefSeq) peptidyl-prolyl cis-trans isomerase CYP59-like (A)	peptidyl-prolyl cis-trans isomerase CYP59-like [Asparagus officinalis]	CYP59_ARATH RecName: Full=Peptidyl-prolyl cis-trans isomerase CYP59; Short=AtCYP59; Short=PPIase CYP59; EC=5.2.1.8; AltName: Full=Cyclophilin-59;	A0A2H3XV40_PHODC SubName: Full=peptidyl-prolyl cis-trans isomerase CYP59 {ECO:0000313|RefSeq:XP_008789198.1};	Predicted peptidyl prolyl cis-trans isomerase	GO:0005829,cytosol; GO:0005634,nucleus; GO:0003755,peptidyl-prolyl cis-trans isomerase activity; GO:0003723,RNA binding; GO:0008270,zinc ion binding; GO:1901407,regulation of phosphorylation of RNA polymerase II C-terminal domain	Cyclophilin type peptidyl-prolyl cis-trans isomerase/CLD
Cluster-12430.139117	0	0	0	0.17	1.22	0.69	--	--	--	hypothetical protein OsI_24979 [Oryza sativa Indica Group]	--	A0A0D9WVR5_9ORYZ SubName: Full=Uncharacterized protein {ECO:0000313|EnsemblPlants:LPERR07G03400.1};	--	--	--
Cluster-12430.191080	0	0	0	17.36	12.24	6.81	--	--	K11251 histone H2A | (RefSeq) probable histone H2A.5 (A)	PREDICTED: probable histone H2A.5 [Oryza sativa Japonica Group]	H2A5_ORYSI RecName: Full=Probable histone H2A.5;	I1NNE5_ORYGL RecName: Full=Histone H2A {ECO:0000256|RuleBase:RU003767};	Histone 2A	GO:0000786,nucleosome; GO:0005634,nucleus; GO:0003677,DNA binding; GO:0046982,protein heterodimerization activity	--
Cluster-12430.54289	0	0	0	0.16	0.8	0.13	--	--	--	--	--	--	--	--	--
Cluster-12430.118595	0	0	0	0.3	0.08	0.07	--	--	--	--	--	--	--	--	--
Cluster-12430.2405	0	0	0	0.24	0.75	0.22	--	--	K20224 importin-9 | (RefSeq) importin-9-like (A)	ribonuclease H [Trifolium pratense]	--	A0A2H3YHV6_PHODC SubName: Full=uncharacterized protein LOC103713639 {ECO:0000313|RefSeq:XP_008798868.1};	FOG: Reverse transcriptase	--	--
Cluster-12430.116853	0	0	0	1	1.52	14.3	--	--	K05387 glutamate receptor, ionotropic, plant | (RefSeq) LOW QUALITY PROTEIN: glutamate receptor 2.3-like (A)	pathogen-related protein 10 [Lilium regale]	PR1_ASPOF RecName: Full=Pathogenesis-related protein 1; Short=AOPR1;	V9TH75_LILRE SubName: Full=Pathogen-related protein 10 {ECO:0000313|EMBL:AHC68874.1};	--	GO:0005737,cytoplasm; GO:0006952,defense response; GO:0009607,response to biotic stimulus	Pathogenesis-related protein Bet v I family
Cluster-12430.64087	0	0	0	1.73	4.01	1.68	--	--	K09284 AP2-like factor, euAP2 lineage | (RefSeq) AP2-like ethylene-responsive transcription factor TOE3 isoform X1 (A)	AP2-1 [Cymbidium goeringii]	AP2_ARATH RecName: Full=Floral homeotic protein APETALA 2 {ECO:0000303|PubMed:7919989};	A0A2I0VER5_9ASPA SubName: Full=Floral homeotic protein APETALA 2 {ECO:0000313|EMBL:PKU61853.1};	--	GO:0005634,nucleus; GO:0003677,DNA binding; GO:0003700,DNA-binding transcription factor activity; GO:0030154,cell differentiation; GO:0009908,flower development; GO:0010073,meristem maintenance; GO:0048481,plant ovule development; GO:0048316,seed development; GO:0010093,specification of floral organ identity; GO:0006351,transcription, DNA-templated	--
Cluster-12430.1675	0	0	0	0.83	0.44	0.18	--	--	--	PREDICTED: putative F-box protein At4g22660 [Fragaria vesca subsp. vesca]	FBK23_ARATH RecName: Full=F-box/kelch-repeat protein At1g57790;	A0A2G5FBG3_AQUCA SubName: Full=Uncharacterized protein {ECO:0000313|EMBL:PIA65270.1};	--	--	F-box-like
Cluster-12430.67678	0	0	0	1.31	13.52	7.6	--	--	--	--	--	--	--	--	--
Cluster-12430.167604	0	0	0	0.31	0.32	1.53	--	--	--	--	--	--	--	--	--
Cluster-12430.187812	0	0	0	0.24	0.24	0.31	--	--	--	--	--	--	--	--	--
Cluster-12430.10672	0	0	0	0.32	0.98	0.85	--	--	--	--	--	--	--	--	--
Cluster-12430.161300	0	0	0	0.72	0.74	0.88	--	--	K07200 5'-AMP-activated protein kinase, regulatory gamma subunit | (RefSeq) sucrose nonfermenting 4-like protein (A)	PREDICTED: sucrose nonfermenting 4-like protein isoform X1 [Elaeis guineensis]	SNF4_ARATH RecName: Full=Sucrose nonfermenting 4-like protein; Short=SNF4; AltName: Full=CBS domain-containing protein CBSCBS3; AltName: Full=SNF1-related protein kinase regulatory subunit betagamma; Short=AKIN subunit betagamma; Short=AKINbetagamma;	A0A2H3X025_PHODC SubName: Full=sucrose nonfermenting 4-like protein {ECO:0000313|RefSeq:XP_008776278.1};	5'-AMP-activated protein kinase, gamma subunit	GO:0005737,cytoplasm; GO:0005634,nucleus; GO:0030295,protein kinase activator activity; GO:0019887,protein kinase regulator activity; GO:0004674,protein serine/threonine kinase activity; GO:0005975,carbohydrate metabolic process; GO:0042149,cellular response to glucose starvation; GO:0000266,mitochondrial fission; GO:0016559,peroxisome fission; GO:0009859,pollen hydration; GO:0046777,protein auto…	Glycogen recognition site of AMP-activated protein kinase
Cluster-12430.129400	0	0	0	0.68	1.26	0.46	--	--	K02218 casein kinase 1 [EC:2.7.11.1] | (RefSeq) uncharacterized protein LOC8069780 (A)	uncharacterized protein LOC109848413 isoform X2 [Asparagus officinalis]	Y1015_ARATH RecName: Full=Uncharacterized protein At1g01500;	A0A1U8NMK6_GOSHI SubName: Full=putative nuclease HARBI1 {ECO:0000313|RefSeq:XP_016739154.1};	Predicted transposase	GO:0016021,integral component of membrane	DDE superfamily endonuclease
Cluster-12430.105342	0	0	0	2.88	0.6	0.78	--	--	K03065 26S proteasome regulatory subunit T5 | (RefSeq) 26S proteasome regulatory subunit 6A homolog (A)	uncharacterized protein LOC100274559 isoform X1 [Zea mays]	PRS6A_ORYSJ RecName: Full=26S proteasome regulatory subunit 6A homolog; AltName: Full=Tat-binding protein homolog 1; Short=TBP-1;	C0P9N3_MAIZE SubName: Full=26S protease regulatory subunit 6A homolog A {ECO:0000313|EMBL:AQK84075.1};	26S proteasome regulatory complex, ATPase RPT5	GO:0031597,cytosolic proteasome complex; GO:0031595,nuclear proteasome complex; GO:0008540,proteasome regulatory particle, base subcomplex; GO:0005524,ATP binding; GO:0036402,proteasome-activating ATPase activity; GO:0017025,TBP-class protein binding; GO:0045899,positive regulation of RNA polymerase II transcriptional preinitiation complex assembly; GO:0030433,ubiquitin-dependent ERAD pathway	--
Cluster-12430.50938	0	0	0	0.36	0.21	0.12	--	--	K13420 LRR receptor-like serine/threonine-protein kinase FLS2 [EC:2.7.11.1] | (RefSeq) hypothetical protein (A)	PREDICTED: MDIS1-interacting receptor like kinase 1 [Vitis vinifera]	MIK1_ARATH RecName: Full=MDIS1-interacting receptor like kinase 1 {ECO:0000303|PubMed:26863186}; Short=AtMIK1 {ECO:0000303|PubMed:26863186}; AltName: Full=Leucine-rich repeat receptor-like protein kinase PXL2 {ECO:0000303|PubMed:17570668}; EC=2.7.11.1 {ECO:0000305}; AltName: Full=Protein PHLOEM INTERCALATED WITH XYLEM-LIKE 2 {ECO:0000303|PubMed:17570668}; Flags: Precursor;	F6HZR2_VITVI SubName: Full=Uncharacterized protein {ECO:0000313|EMBL:CCB60178.1};	--	GO:0016021,integral component of membrane; GO:0005886,plasma membrane; GO:0090406,pollen tube; GO:0005524,ATP binding; GO:0004672,protein kinase activity; GO:0004674,protein serine/threonine kinase activity; GO:0030154,cell differentiation; GO:0010087,phloem or xylem histogenesis; GO:0010067,procambium histogenesis; GO:0046777,protein autophosphorylation; GO:0006468,protein phosphorylation	Leucine rich repeat
Cluster-12430.23173	0	0	0	1.26	2.25	0.82	--	--	--	uncharacterized protein LOC110767019 [Prunus avium]	--	M5XT02_PRUPE SubName: Full=Uncharacterized protein {ECO:0000313|EMBL:EMJ24703.1};	--	GO:0016021,integral component of membrane	--
Cluster-12430.183019	0	0	0	0.28	0.14	0.13	--	--	--	PREDICTED: uncharacterized protein LOC105032593 [Elaeis guineensis]	--	A0A2H3ZCJ9_PHODC SubName: Full=uncharacterized protein LOC103722643 {ECO:0000313|RefSeq:XP_008811495.1};	--	--	PAR1 protein
Cluster-12430.51744	0	0	0	2.35	0.62	1.07	--	--	K20617 cytochrome P450 family 71 subfamily A | (RefSeq) CYP71A10; cytochrome P450 71A10 (A)	Cytochrome P450 CYP2 subfamily [Handroanthus impetiginosus]	C71AG_ARATH RecName: Full=Cytochrome P450 71A16; EC=1.14.-.-;	A0A2G9G1Q5_9LAMI SubName: Full=Cytochrome P450 CYP2 subfamily {ECO:0000313|EMBL:PIM99256.1};	Cytochrome P450 CYP2 subfamily	GO:0009507,chloroplast; GO:0005783,endoplasmic reticulum; GO:0016021,integral component of membrane; GO:0016020,membrane; GO:0020037,heme binding; GO:0005506,iron ion binding; GO:0016709,oxidoreductase activity, acting on paired donors, with incorporation or reduction of molecular oxygen, NAD(P)H as one donor, and incorporation of one atom of oxygen; GO:0044550,secondary metabolite biosynthetic p…	Cytochrome P450
Cluster-12430.191246	0	0	0	0.67	0.15	0.13	--	--	--	--	--	--	--	--	--
Cluster-12430.85672	0	0	0	43.77	14.21	19.66	--	CHS	K00660 chalcone synthase [EC:2.3.1.74] | (RefSeq) chalcone synthase 4 (A)	chalcone synthase [Lilium hybrid division I]	CHS2_MAIZE RecName: Full=Chalcone synthase C2; EC=2.3.1.74; AltName: Full=Naringenin-chalcone synthase C2;	Q9AVC0_9LILI SubName: Full=Chalcone synthase {ECO:0000313|EMBL:BAB40787.2}; EC=2.3.1.74 {ECO:0000313|EMBL:BAB40787.2};	--	GO:0016210,naringenin-chalcone synthase activity; GO:0009813,flavonoid biosynthetic process	--
Cluster-12430.27302	0	0	0	0.9	0.63	0.27	--	--	--	--	--	--	--	--	--
Cluster-12430.117264	0	0	0	0.09	0.33	0.27	--	--	K12235 serine racemase [EC:5.1.1.18] | (RefSeq) serine racemase (A)	PREDICTED: serine racemase-like isoform X1 [Elaeis guineensis]	SRR_ORYSI RecName: Full=Serine racemase; EC=4.3.1.17; EC=4.3.1.18; EC=5.1.1.18; AltName: Full=D-serine ammonia-lyase; AltName: Full=D-serine dehydratase; AltName: Full=L-serine ammonia-lyase; AltName: Full=L-serine dehydratase;	A0A2H3XQX0_PHODC SubName: Full=serine racemase {ECO:0000313|RefSeq:XP_008787480.1, ECO:0000313|RefSeq:XP_008787481.1, ECO:0000313|RefSeq:XP_008787482.1};	Serine racemase	GO:0005524,ATP binding; GO:0008721,D-serine ammonia-lyase activity; GO:0003941,L-serine ammonia-lyase activity; GO:0046872,metal ion binding; GO:0043621,protein self-association; GO:0030378,serine racemase activity; GO:0070178,D-serine metabolic process; GO:0006563,L-serine metabolic process	Pyridoxal-phosphate dependent enzyme
Cluster-12430.134342	0	0	0	0.04	0.11	0.06	--	--	K19038 E3 ubiquitin-protein ligase ATL41 [EC:2.3.2.27] | (RefSeq) E3 ubiquitin-protein ligase ATL41-like (A)	PREDICTED: E3 ubiquitin-protein ligase ATL41-like [Nelumbo nucifera]	ATL32_ARATH RecName: Full=RING-H2 finger protein ATL32; EC=2.3.2.27 {ECO:0000305}; AltName: Full=RING-type E3 ubiquitin transferase ATL32 {ECO:0000305}; Flags: Precursor;	A0A1U8BCW0_NELNU SubName: Full=E3 ubiquitin-protein ligase ATL41-like {ECO:0000313|RefSeq:XP_010277722.1};	FOG: Predicted E3 ubiquitin ligase	GO:0016021,integral component of membrane; GO:0046872,metal ion binding; GO:0061630,ubiquitin protein ligase activity; GO:0043161,proteasome-mediated ubiquitin-dependent protein catabolic process	Ring finger domain
Cluster-12430.76104	0	0	0	10.3	6.02	5.04	--	--	--	--	--	--	--	--	--
Cluster-12430.198265	0	0	0	2.03	0.72	0.31	--	--	--	--	--	--	--	--	--
Cluster-36320.0	0	0	0	0.83	0.58	0.25	--	--	--	--	--	--	--	--	--
Cluster-12430.39714	0	0	0	0.07	0.07	0.13	--	--	--	--	--	--	--	--	--
Cluster-12430.73037	0	0	0	0.63	0.34	0.44	--	--	--	--	--	--	--	--	--
Cluster-12430.29379	0	0	0	0.45	0.22	0.04	--	--	K03515 DNA repair protein REV1 [EC:2.7.7.-] | (RefSeq) uncharacterized protein LOC107894697 (A)	retrotransposon protein, putative, unclassified [Oryza sativa Japonica Group]	--	Q2QXP9_ORYSJ SubName: Full=Retrotransposon protein, putative, unclassified {ECO:0000313|EMBL:ABA95797.1};	FOG: Transposon-encoded proteins with TYA, reverse transcriptase, integrase domains in various combinations	GO:0003676,nucleic acid binding; GO:0008270,zinc ion binding; GO:0015074,DNA integration	GAG-pre-integrase domain
Cluster-12430.19210	0	0	0	0.47	0.73	1.48	--	--	--	--	--	--	--	--	--
Cluster-12430.111923	0	0	0	18.27	0.63	0.15	--	--	K07198 5'-AMP-activated protein kinase, catalytic alpha subunit [EC:2.7.11.11] | (RefSeq) CBL-interacting protein kinase 2-like (A)	PREDICTED: CBL-interacting protein kinase 18-like [Elaeis guineensis]	CIPKI_ORYSJ RecName: Full=CBL-interacting protein kinase 18; EC=2.7.11.1; AltName: Full=OsCIPK18;	A0A2H3XEW0_PHODC RecName: Full=Non-specific serine/threonine protein kinase {ECO:0000256|SAAS:SAAS00351747}; EC=2.7.11.1 {ECO:0000256|SAAS:SAAS00351747};	Serine/threonine protein kinase	GO:0005622,intracellular; GO:0005524,ATP binding; GO:0004674,protein serine/threonine kinase activity; GO:0035556,intracellular signal transduction; GO:0018105,peptidyl-serine phosphorylation; GO:0018107,peptidyl-threonine phosphorylation	Protein kinase domain
Cluster-12430.122925	0	0	0	1.41	0.23	0.97	--	--	K13493 cytokinin-N-glucosyltransferase [EC:2.4.1.-] | (RefSeq) UDP-glycosyltransferase 76C2 (A)	PREDICTED: DIMBOA UDP-glucosyltransferase BX9-like [Phoenix dactylifera]	U76F1_ARATH RecName: Full=UDP-glycosyltransferase 76F1; EC=2.4.1.-;	A0A2H3XLN9_PHODC SubName: Full=DIMBOA UDP-glucosyltransferase BX9-like {ECO:0000313|RefSeq:XP_008785473.1};	UDP-glucuronosyl and UDP-glucosyl transferase	GO:0043231,intracellular membrane-bounded organelle; GO:0080043,quercetin 3-O-glucosyltransferase activity; GO:0080044,quercetin 7-O-glucosyltransferase activity; GO:0008152,metabolic process	UDP-glucoronosyl and UDP-glucosyl transferase
Cluster-12430.62272	0	0	0	0.31	0.05	0.02	--	--	--	PREDICTED: early nodulin-like protein 3 [Elaeis guineensis]	ENL3_ARATH RecName: Full=Early nodulin-like protein 3; AltName: Full=Phytocyanin-like protein; Flags: Precursor;	M0TEW8_MUSAM SubName: Full=Uncharacterized protein {ECO:0000313|EnsemblPlants:GSMUA_Achr7P05280_001};	--	GO:0031225,anchored component of membrane; GO:0046658,anchored component of plasma membrane; GO:0005886,plasma membrane; GO:0009506,plasmodesma; GO:0009055,electron transfer activity	Plastocyanin-like domain
Cluster-12430.27178	0	0	0	2.54	2.09	1.19	--	--	--	--	--	--	--	--	--
Cluster-12430.181757	0	0	0	16.3	0.16	0.54	--	--	K07766 diphosphoinositol-polyphosphate diphosphatase [EC:3.6.1.52] | (RefSeq) nudix hydrolase 17, mitochondrial (A)	PREDICTED: nudix hydrolase 17, mitochondrial [Elaeis guineensis]	NUD17_ARATH RecName: Full=Nudix hydrolase 17, mitochondrial; Short=AtNUDT17; EC=3.6.1.-; Flags: Precursor;	A0A2I0AQM6_9ASPA SubName: Full=Nudix hydrolase 18, mitochondrial {ECO:0000313|EMBL:PKA57844.1};	Diadenosine and diphosphoinositol polyphosphate phosphohydrolase	GO:0005737,cytoplasm; GO:0005739,mitochondrion; GO:0005634,nucleus; GO:0016818,hydrolase activity, acting on acid anhydrides, in phosphorus-containing anhydrides; GO:0046872,metal ion binding	NUDIX domain
Cluster-12430.203550	0	0	0	0.13	0.06	3.11	--	--	--	PREDICTED: LOB domain-containing protein 37 [Cicer arietinum]	LBD39_ARATH RecName: Full=LOB domain-containing protein 39; AltName: Full=ASYMMETRIC LEAVES 2-like protein 41; Short=AS2-like protein 41;	A0A1S2YYA3_CICAR SubName: Full=LOB domain-containing protein 37 {ECO:0000313|RefSeq:XP_004511855.1};	--	--	--
Cluster-12430.150461	0	0	0	0.82	0.73	0.87	--	--	--	--	--	--	--	--	--
Cluster-28451.0	0	0	0	0.1	0.1	0.17	--	--	--	--	--	--	--	--	--
Cluster-12430.120498	0	0	0	28.71	2.23	9.73	--	--	K00799 glutathione S-transferase [EC:2.5.1.18] | (RefSeq) glutathione S-transferase U17-like (A)	PREDICTED: glutathione S-transferase U17-like [Phoenix dactylifera]	GSTUI_ARATH RecName: Full=Glutathione S-transferase U18; Short=AtGSTU18; EC=2.5.1.18; AltName: Full=GST class-tau member 18; AltName: Full=Glutathione S-transferase 29;	A0A2H3X8Q3_PHODC SubName: Full=glutathione S-transferase U17-like {ECO:0000313|RefSeq:XP_008780084.1};	Glutathione S-transferase	GO:0005737,cytoplasm; GO:0005829,cytosol; GO:0004364,glutathione transferase activity; GO:0006749,glutathione metabolic process; GO:0009407,toxin catabolic process	Glutathione S-transferase, C-terminal domain
Cluster-46882.1	0	0	0	0.39	0.66	0.46	--	--	--	--	--	--	--	--	--
Cluster-12430.175382	0	0	0	1.93	0.71	1.21	--	--	--	--	--	--	--	--	--
Cluster-12430.135274	0	0	0	2.76	6.66	3.59	--	--	--	--	--	--	--	--	--
Cluster-12430.162505	0	0	0	0.07	0.08	0.14	--	--	--	--	--	--	--	--	--
Cluster-12430.117409	0	0	0	0.09	0.55	0.14	--	--	K13248 pyridoxal phosphate phosphatase PHOSPHO2 [EC:3.1.3.74] | (RefSeq) inorganic pyrophosphatase 1-like (A)	inorganic pyrophosphatase 1-like [Asparagus officinalis]	PPSP3_ARATH RecName: Full=Thiamine phosphate phosphatase-like protein {ECO:0000303|PubMed:26537753}; EC=3.1.3.100 {ECO:0000269|PubMed:26537753};	A0A2H3Y9P3_PHODC SubName: Full=inorganic pyrophosphatase 2 isoform X1 {ECO:0000313|RefSeq:XP_008795471.1};	Predicted haloacid dehalogenase-like hydrolase	GO:0004427,inorganic diphosphatase activity; GO:0046872,metal ion binding; GO:0016791,phosphatase activity; GO:0042131,thiamine phosphate phosphatase activity; GO:0051262,protein tetramerization; GO:0009229,thiamine diphosphate biosynthetic process	Putative Phosphatase
Cluster-12430.60802	0	0	0	0.12	0.06	0.27	--	--	--	--	--	--	--	--	--
Cluster-12430.205967	0	0	0	0.53	0.18	0.32	--	--	--	--	--	--	--	--	--
Cluster-49151.0	0	0	0	0.53	0.36	0.16	--	--	--	--	--	--	--	--	--
Cluster-12430.1900	0	0	0	0.69	0.3	0.09	--	--	--	--	--	--	--	--	--
Cluster-12430.113626	0	0	0	0.12	0.58	0.14	--	--	--	PREDICTED: myosin-11-like isoform X1 [Elaeis guineensis]	--	A0A2H3ZWZ3_PHODC SubName: Full=cingulin-like {ECO:0000313|RefSeq:XP_017700666.1};	--	--	--
Cluster-12430.184022	0	0	0	1.02	0.33	1.8	--	--	K02919 large subunit ribosomal protein L36 | (RefSeq) uncharacterized LOC105042970 (A)	PREDICTED: uncharacterized protein LOC105042970 [Elaeis guineensis]	RK36_MESVI RecName: Full=50S ribosomal protein L36, chloroplastic;	M0T069_MUSAM RecName: Full=Ribosomal protein {ECO:0000256|RuleBase:RU000570};	Mitochondrial/chloroplast ribosomal protein L36	GO:0009507,chloroplast; GO:0005840,ribosome; GO:0003735,structural constituent of ribosome; GO:0006412,translation	--
Cluster-12430.87797	0	0	0	0.27	0.13	0.12	--	--	--	--	--	--	--	--	--
Cluster-12430.15303	0	0	0	1.3	1.03	0.59	--	--	--	--	--	--	--	--	--
Cluster-12430.13866	0	0	0	0.03	0.05	0.05	--	--	--	hypothetical protein B456_001G164700, partial [Gossypium raimondii]	--	A0A0D2PSF5_GOSRA SubName: Full=Uncharacterized protein {ECO:0000313|EMBL:KJB09779.1}; Flags: Fragment;	--	--	--
Cluster-12430.123120	0	0	0	2	0.43	3.33	--	--	--	--	--	--	--	--	--
Cluster-12430.64910	0	0	0	0.31	0.33	0.29	--	--	--	--	--	--	--	--	--
Cluster-12430.139196	0	0	0	8.22	3.48	1.97	--	--	--	uncharacterized protein LOC110116687 [Dendrobium catenatum]	--	A0A2I0WI46_9ASPA SubName: Full=Uncharacterized protein {ECO:0000313|EMBL:PKU75340.1};	--	--	--
Cluster-12430.31876	0	0	0	0.83	1.33	0.38	--	--	--	--	--	--	--	--	--
Cluster-12430.193199	0	0	0	0.41	1.77	1.14	--	--	--	--	--	--	--	--	--
Cluster-12430.60061	0	0	0	2.25	0.13	0.06	HB-WOX	--	K14292 trimethylguanosine synthase [EC:2.1.1.-] | (RefSeq) uncharacterized LOC107850838 (A)	WUSCHEL-related homeobox 3-like [Dendrobium catenatum]	WOX3_ORYSI RecName: Full=WUSCHEL-related homeobox 3; AltName: Full=OsNS; AltName: Full=OsWOX3;	A0A2I0X4J5_9ASPA SubName: Full=WUSCHEL-related homeobox 3 {ECO:0000313|EMBL:PKU82839.1};	--	GO:0005634,nucleus; GO:0003677,DNA binding; GO:0007275,multicellular organism development; GO:0006355,regulation of transcription, DNA-templated; GO:0006351,transcription, DNA-templated	Homeodomain
Cluster-16644.0	0	0	0	0.73	0.73	0.48	--	--	K19040 E3 ubiquitin-protein ligase ATL10/75/76/77/78 [EC:2.3.2.27] | (RefSeq) RING-H2 finger protein ATL78-like (A)	PREDICTED: RING-H2 finger protein ATL78-like [Phoenix dactylifera]	ATL78_ARATH RecName: Full=RING-H2 finger protein ATL78; EC=2.3.2.27 {ECO:0000305}; AltName: Full=RING-type E3 ubiquitin transferase ATL78 {ECO:0000305};	A0A2H3XIB6_PHODC SubName: Full=RING-H2 finger protein ATL78-like {ECO:0000313|RefSeq:XP_008784248.1};	FOG: Predicted E3 ubiquitin ligase	GO:0016021,integral component of membrane; GO:0046872,metal ion binding; GO:0061630,ubiquitin protein ligase activity; GO:0043161,proteasome-mediated ubiquitin-dependent protein catabolic process	Ring finger domain
Cluster-12430.82804	0	0	0	246.06	55.7	20.71	--	CHS	K00660 chalcone synthase [EC:2.3.1.74] | (RefSeq) chalcone synthase 3-like (A)	CHS1 [Tulipa fosteriana]	CHS1_SORBI RecName: Full=Chalcone synthase 1; EC=2.3.1.74; AltName: Full=Naringenin-chalcone synthase 1;	M9TKP8_9LILI SubName: Full=CHS1 {ECO:0000313|EMBL:AGJ50587.1}; SubName: Full=Chalcone synthase {ECO:0000313|EMBL:AGL98421.1};	--	GO:0016210,naringenin-chalcone synthase activity; GO:0009813,flavonoid biosynthetic process	--
Cluster-12430.90150	0	0	0	0.65	3.47	0.22	--	--	--	--	--	--	--	--	RNA recognition motif. (a.k.a. RRM, RBD, or RNP domain)
Cluster-12430.195788	0	0	0	0.59	0.2	0.18	--	--	--	--	--	--	--	--	--
Cluster-12430.17206	0	0	0	0.61	0.21	0.18	--	--	--	--	--	--	--	--	--
Cluster-12430.78919	0	0	0	0.45	1.92	0.83	--	--	--	--	--	--	--	--	--
Cluster-12430.201596	0	0	0	0.17	0.15	0.22	--	--	--	--	--	--	--	--	--
Cluster-12430.7000	0	0	0	0.21	0.11	6.82	--	--	--	--	--	--	--	--	--
Cluster-6656.0	0	0	0	1.87	1.05	0.89	--	--	--	--	--	--	--	--	--
Cluster-12430.9856	0	0	0	0.33	0.35	0.61	--	--	--	--	--	--	--	--	--
Cluster-13420.0	0	0	0	0.34	0.37	0.63	--	--	--	--	--	--	--	--	--
Cluster-12430.83818	0	0	0	0.13	0.66	0.12	--	--	--	--	--	--	--	--	--
Cluster-12430.42937	0	0	0	73.61	25.09	16.61	--	--	--	LLA-115 [Lilium longiflorum]	--	B2BA79_LILLO SubName: Full=LLA-115 {ECO:0000313|EMBL:ABI48859.1}; SubName: Full=Tapetum-specific protein LLA-115 {ECO:0000313|EMBL:ACD93462.1};	--	--	--
Cluster-12430.203231	0	0	0	0.48	0.5	0.65	--	--	--	--	--	--	--	--	--
Cluster-12430.182788	0	0	0	1.49	1.25	1.37	--	--	--	--	--	--	--	--	--
Cluster-12430.174611	0	0	0	0.08	1.82	1.13	--	--	K02991 small subunit ribosomal protein S6e | (RefSeq) 40S ribosomal protein S6-like (A)	PREDICTED: 40S ribosomal protein S6-like [Nelumbo nucifera]	RS61_ARATH RecName: Full=40S ribosomal protein S6-1;	A0A1U7ZGU5_NELNU RecName: Full=40S ribosomal protein S6 {ECO:0000256|PIRNR:PIRNR002129};	40S ribosomal protein S6	GO:0009507,chloroplast; GO:0005829,cytosol; GO:0022626,cytosolic ribosome; GO:0022627,cytosolic small ribosomal subunit; GO:0016020,membrane; GO:0005730,nucleolus; GO:0005886,plasma membrane; GO:0009506,plasmodesma; GO:0042788,polysomal ribosome; GO:0003729,mRNA binding; GO:0003735,structural constituent of ribosome; GO:0042274,ribosomal small subunit biogenesis; GO:0006364,rRNA processing; GO:00…	--
Cluster-12430.14256	0	0	0	1.24	0.7	0.37	--	--	--	--	--	--	--	--	--
Cluster-21236.1	0	0	0	0.3	0.1	0.62	--	--	--	--	--	--	--	--	--
Cluster-12430.82249	0	0	0	3.71	11.98	6.26	--	--	--	PREDICTED: rust resistance kinase Lr10-like [Phoenix dactylifera]	--	A0A2H3ZWU7_PHODC SubName: Full=rust resistance kinase Lr10-like {ECO:0000313|RefSeq:XP_017700922.1};	--	GO:0016301,kinase activity	--
Cluster-12430.208373	0	0	0	0.9	1.27	0.82	--	--	--	--	--	--	--	--	--
Cluster-12430.100638	0	0	0	0.44	0.1	0.12	--	--	K01669 deoxyribodipyrimidine photo-lyase [EC:4.1.99.3] | (RefSeq) deoxyribodipyrimidine photo-lyase (A)	PREDICTED: deoxyribodipyrimidine photo-lyase [Musa acuminata subsp. malaccensis]	PHR_ORYSJ RecName: Full=Deoxyribodipyrimidine photo-lyase; EC=4.1.99.3; AltName: Full=DNA photolyase; AltName: Full=OsCPDII; AltName: Full=Photoreactivating enzyme;	M0RNC4_MUSAM SubName: Full=Uncharacterized protein {ECO:0000313|EnsemblPlants:GSMUA_Achr11P00930_001};	Deoxyribodipyrimidine photolyase/cryptochrome	GO:0005634,nucleus; GO:0003904,deoxyribodipyrimidine photo-lyase activity; GO:0003677,DNA binding; GO:0071949,FAD binding; GO:0006281,DNA repair; GO:0000719,photoreactive repair; GO:0009650,UV protection	--
Cluster-12430.102664	0	0	0	0.1	0.1	0.43	--	--	--	uncharacterized protein LOC109829835 [Asparagus officinalis]	--	A0A2I0XHX4_9ASPA SubName: Full=Uncharacterized protein {ECO:0000313|EMBL:PKU87517.1};	--	--	--
Cluster-10698.0	0	0	0	0.49	2.64	1.36	--	--	--	--	--	--	--	--	--
Cluster-12430.16698	0	0	0	2.84	0.62	3.19	--	--	--	--	--	--	--	--	--
Cluster-44058.1	0	0	0	1.11	1.58	0.34	--	--	--	--	--	--	--	--	--
Cluster-12430.187190	0	0	0	0.71	0.25	0.43	--	--	--	--	--	--	--	--	--
Cluster-12430.80043	0	0	0	0.17	0.18	3.34	--	--	K13264 isoflavone 7-O-glucoside-6''-O-malonyltransferase [EC:2.3.1.115] | (Kazusa) Lj2g3v1090790.1; - (A)	PREDICTED: malonyl-coenzyme A:anthocyanin 3-O-glucoside-6''-O-malonyltransferase [Elaeis guineensis]	PMAT1_ARATH RecName: Full=Phenolic glucoside malonyltransferase 1; EC=2.3.1.-;	M0RWM8_MUSAM SubName: Full=Uncharacterized protein {ECO:0000313|EnsemblPlants:GSMUA_Achr1P03200_001};	--	GO:0005829,cytosol; GO:0050736,O-malonyltransferase activity; GO:0009636,response to toxic substance	Transferase family
Cluster-12430.148818	0	0	0	1.43	3.17	2.02	--	--	--	--	--	A0A287MZX9_HORVV SubName: Full=Uncharacterized protein {ECO:0000313|EnsemblPlants:HORVU4Hr1G004350.2};	--	--	--
Cluster-12430.31105	0	0	0	0.11	0.77	0.19	--	--	--	--	--	--	--	--	--
Cluster-12430.153007	0	0	0	18.51	3.29	3.1	--	--	K12173 BRCA1-A complex subunit BRE | (RefSeq) BRCA1-A complex subunit BRE-like (A)	PR5 protein [Lilium hybrid cultivar]	THLP1_ARATH RecName: Full=Thaumatin-like protein 1 {ECO:0000303|PubMed:15988566}; Short=AtTLP1 {ECO:0000303|PubMed:15988566}; Flags: Precursor;	A0A1Z2RP73_9LILI SubName: Full=PR5 protein {ECO:0000313|EMBL:ASA45586.1};	--	GO:0009682,induced systemic resistance; GO:0009617,response to bacterium; GO:0009723,response to ethylene	Thaumatin family
Cluster-12430.29589	0	0	0	0.93	1.01	0.86	--	--	--	--	--	--	--	--	--
Cluster-12430.21121	0	0	0	8.39	0.69	0.47	--	--	K13206 coiled-coil domain-containing protein 55 | (RefSeq) LOW QUALITY PROTEIN: nuclear speckle splicing regulatory protein 1 (A)	hypothetical protein TSUD_340120 [Trifolium subterraneum]	--	A0A287IFM8_HORVV SubName: Full=Uncharacterized protein {ECO:0000313|EnsemblPlants:HORVU2Hr1G073380.1};	--	--	--
Cluster-12430.128616	0	0	0	1.65	0.48	0.46	C2H2	--	K14780 ATP-dependent RNA helicase DHX37/DHR1 [EC:3.6.4.13] | (RefSeq) ATP-dependent RNA helicase DEAH13 (A)	PREDICTED: ATP-dependent RNA helicase DEAH13 [Phoenix dactylifera]	DEAHD_ARATH RecName: Full=ATP-dependent RNA helicase DEAH13; EC=3.6.4.13; AltName: Full=Protein FASCIATED STEM 4 {ECO:0000303|PubMed:19295920}; Short=AtFAS4 {ECO:0000303|PubMed:19295920};	A0A2H3ZSD8_PHODC SubName: Full=ATP-dependent RNA helicase DEAH13 {ECO:0000313|RefSeq:XP_008795799.1, ECO:0000313|RefSeq:XP_017699367.1};	DEAH-box RNA helicase	GO:0005737,cytoplasm; GO:0005524,ATP binding; GO:0004004,ATP-dependent RNA helicase activity; GO:0003723,RNA binding; GO:0006396,RNA processing	C2H2-type zinc finger
Cluster-12430.197376	0	0	0	0.25	0.26	0.11	--	--	--	--	--	--	--	--	--
Cluster-12430.175833	0	0	0	0.41	1.07	0.56	--	--	--	--	--	--	--	--	--
Cluster-12430.111906	0	0	0	0.13	0.33	0.12	--	--	K00616 transaldolase [EC:2.2.1.2] | (RefSeq) transaldolase (A)	PREDICTED: uncharacterized protein LOC105060382 [Elaeis guineensis]	--	A0A2H3X4C9_PHODC SubName: Full=transaldolase-like {ECO:0000313|RefSeq:XP_008778133.1};	Transaldolase	--	Transaldolase/Fructose-6-phosphate aldolase
Cluster-12430.141630	0	0	0	0.28	0.07	0.11	--	--	K22736 vacuolar iron transporter family protein | (RefSeq) vacuolar iron transporter homolog 3-like (A)	uncharacterized protein LOC109840774 isoform X1 [Asparagus officinalis]	--	M0SKJ1_MUSAM SubName: Full=Uncharacterized protein {ECO:0000313|EnsemblPlants:GSMUA_Achr4P02740_001};	--	GO:0016021,integral component of membrane	Protein of unknown function, DUF599
Cluster-12430.148647	0	0	0	4.34	0.7	1.22	--	--	--	--	--	--	--	--	--
Cluster-28240.0	0	0	0	1.34	0.63	1.34	--	--	--	--	--	--	--	--	--
Cluster-12430.167918	0	0	0	21.81	4.67	13.11	--	DFR	K13082 bifunctional dihydroflavonol 4-reductase/flavanone 4-reductase [EC:1.1.1.219 1.1.1.234] | (RefSeq) dihydroflavonol-4-reductase (A)	dihydroflavonol 4-reductase, partial [Lilium regale]	DFRA_MALDO RecName: Full=Bifunctional dihydroflavonol 4-reductase/flavanone 4-reductase; AltName: Full=Dihydroflavonol 4-reductase; Short=DFR; EC=1.1.1.219 {ECO:0000269|PubMed:12667486}; AltName: Full=Dihydrokaempferol 4-reductase; AltName: Full=Flavanone 4-reductase; Short=FNR; EC=1.1.1.234 {ECO:0000269|PubMed:12667486};	A0A0U4NMQ8_LILRE SubName: Full=Dihydroflavonol 4-reductase {ECO:0000313|EMBL:BAU29940.1}; Flags: Fragment;	Flavonol reductase/cinnamoyl-CoA reductase	GO:0050662,coenzyme binding; GO:0045552,dihydrokaempferol 4-reductase activity; GO:0047890,flavanone 4-reductase activity; GO:0009813,flavonoid biosynthetic process	--
Cluster-12430.78067	0	0	0	0.44	0.37	0.2	--	--	--	--	--	--	--	--	--
Cluster-12430.146761	0	0	0	0.05	0.57	0.63	--	--	--	--	--	--	--	--	--
Cluster-12430.2321	0	0	0	0.81	0.91	3.09	--	--	--	--	--	--	--	--	--
Cluster-12430.71462	0	0	0	0.53	1.14	2.94	--	--	--	--	--	--	--	--	--
Cluster-18928.0	0	0	0	1.26	0.66	0.47	--	--	--	--	--	--	--	--	--
Cluster-47533.2	0	0	0	0.21	0.22	0.09	--	--	--	--	--	--	--	--	--
Cluster-12430.28830	0	0	0	0.24	0.25	0.44	--	--	--	--	--	--	--	--	--
Cluster-12430.116340	0	0	0	0.13	0.25	0.22	--	--	K19041 E3 ubiquitin-protein ligase RNF38/44 [EC:2.3.2.27] | (RefSeq) probable E3 ubiquitin-protein ligase ZFP1 (A)	PREDICTED: probable E3 ubiquitin-protein ligase HIP1 [Elaeis guineensis]	HIP1_ORYSJ RecName: Full=Probable E3 ubiquitin-protein ligase HIP1; EC=2.3.2.27; AltName: Full=HAL3-interacting protein 1; Short=OsHIP1; AltName: Full=RING-H2 finger HIP1; AltName: Full=RING-type E3 ubiquitin transferase HIP1 {ECO:0000305};	A0A2H3YYK3_PHODC SubName: Full=uncharacterized protein LOC103718487 {ECO:0000313|RefSeq:XP_008805566.1, ECO:0000313|RefSeq:XP_008805574.1, ECO:0000313|RefSeq:XP_008805581.1};	FOG: Predicted E3 ubiquitin ligase	GO:0046872,metal ion binding; GO:0061630,ubiquitin protein ligase activity; GO:0043161,proteasome-mediated ubiquitin-dependent protein catabolic process; GO:0040008,regulation of growth	Ring finger domain
Cluster-12430.136316	0	0	0	4.32	3.06	5.31	--	--	K19355 mannan endo-1,4-beta-mannosidase [EC:3.2.1.78] | (RefSeq) mannan endo-1,4-beta-mannosidase 6-like (A)	PREDICTED: mannan endo-1,4-beta-mannosidase 6-like [Brachypodium distachyon]	MAN6_ORYSJ RecName: Full=Mannan endo-1,4-beta-mannosidase 6; EC=3.2.1.78; AltName: Full=Beta-mannanase 6; AltName: Full=Endo-beta-1,4-mannanase 6; AltName: Full=OsMAN6; Flags: Precursor;	I1GYS2_BRADI SubName: Full=Uncharacterized protein {ECO:0000313|EnsemblPlants:BRADI1G42770.1};	--	GO:0005576,extracellular region; GO:0016985,mannan endo-1,4-beta-mannosidase activity; GO:0046355,mannan catabolic process	--
Cluster-12430.206052	0	0	0	0.21	0.1	0.09	--	--	--	--	--	--	--	--	--
Cluster-50540.0	0	0	0	0.21	0.64	0.37	--	--	--	--	--	--	--	--	--
Cluster-12430.46354	0	0	0	0.06	0.26	0.06	--	--	--	--	--	--	--	--	--
Cluster-12430.161616	0	0	0	0.65	0.34	0.3	--	--	--	--	--	--	--	--	--
Cluster-12430.59891	0	0	0	5.96	7.04	5.87	--	--	K12179 COP9 signalosome complex subunit 6 | (RefSeq) COP9 signalosome complex subunit 6a (A)	COP9 signalosome complex subunit 6a [Apostasia shenzhenica]	CSN6A_ARATH RecName: Full=COP9 signalosome complex subunit 6a {ECO:0000303|PubMed:11701877}; Short=AtCSN6a {ECO:0000303|PubMed:11701877}; Short=Signalosome subunit 6a {ECO:0000303|PubMed:11701877};	A0A2I0A6R4_9ASPA SubName: Full=COP9 signalosome complex subunit 6a {ECO:0000313|EMBL:PKA51233.1};	COP9 signalosome, subunit CSN6	GO:0008180,COP9 signalosome; GO:0005737,cytoplasm; GO:0005634,nucleus; GO:0010387,COP9 signalosome assembly; GO:0007275,multicellular organism development; GO:0030163,protein catabolic process; GO:0000338,protein deneddylation; GO:0009585,red, far-red light phototransduction; GO:0006511,ubiquitin-dependent protein catabolic process	--
Cluster-35584.0	0	0	0	0.48	0.19	0.74	--	--	--	uncharacterized protein LOC18791048 [Prunus persica]	--	M5XT02_PRUPE SubName: Full=Uncharacterized protein {ECO:0000313|EMBL:EMJ24703.1};	--	GO:0016021,integral component of membrane	--
Cluster-12430.27415	0	0	0	0.08	0.16	0.14	--	--	--	--	--	--	--	--	--
Cluster-12430.93777	0	0	0	4.41	8.43	5.68	--	--	--	PREDICTED: uncharacterized protein LOC101211332 [Cucumis sativus]	--	A0A0A0LI78_CUCSA SubName: Full=Uncharacterized protein {ECO:0000313|EMBL:KGN60744.1};	--	--	--
Cluster-12430.125781	0	0	0	0.22	0.44	0.29	--	--	K02952 small subunit ribosomal protein S13 | (RefSeq) 30S ribosomal protein S13, chloroplastic-like (A)	PREDICTED: uncharacterized protein LOC103703084 [Phoenix dactylifera]	--	A0A2H3XHS5_PHODC SubName: Full=uncharacterized protein LOC103703084 {ECO:0000313|RefSeq:XP_008784006.1};	--	--	alpha/beta hydrolase fold
Cluster-10089.0	0	0	0	0.75	0.26	1.6	--	--	--	--	--	--	--	--	--
Cluster-12430.195203	0	0	0	1.64	0.09	1.52	--	--	K01179 endoglucanase [EC:3.2.1.4] | (RefSeq) endoglucanase 3 (A)	PREDICTED: endoglucanase 3 [Phoenix dactylifera]	GUN17_ARATH RecName: Full=Endoglucanase 17; EC=3.2.1.4; AltName: Full=Endo-1,4-beta glucanase 17; Flags: Precursor;	A0A2H3YA49_PHODC RecName: Full=Endoglucanase {ECO:0000256|RuleBase:RU361166}; EC=3.2.1.4 {ECO:0000256|RuleBase:RU361166};	--	GO:0005576,extracellular region; GO:0008810,cellulase activity; GO:0071555,cell wall organization; GO:0030245,cellulose catabolic process	Glycosyl hydrolase family 9
Cluster-12430.75605	0	0	0	0.83	1.24	0.53	--	--	--	PREDICTED: uncharacterized protein LOC104878721, partial [Vitis vinifera]	--	A5BCL4_VITVI SubName: Full=Uncharacterized protein {ECO:0000313|EMBL:CAN61231.1};	--	--	--
Cluster-12430.177534	0	0	0	0.54	0.97	0.54	--	--	K19040 E3 ubiquitin-protein ligase ATL10/75/76/77/78 [EC:2.3.2.27] | (RefSeq) RING-H2 finger protein ATL78-like (A)	PREDICTED: RING-H2 finger protein ATL78-like [Phoenix dactylifera]	ATL78_ARATH RecName: Full=RING-H2 finger protein ATL78; EC=2.3.2.27 {ECO:0000305}; AltName: Full=RING-type E3 ubiquitin transferase ATL78 {ECO:0000305};	A0A2H3XIB6_PHODC SubName: Full=RING-H2 finger protein ATL78-like {ECO:0000313|RefSeq:XP_008784248.1};	FOG: Predicted E3 ubiquitin ligase	GO:0016021,integral component of membrane; GO:0046872,metal ion binding; GO:0061630,ubiquitin protein ligase activity; GO:0043161,proteasome-mediated ubiquitin-dependent protein catabolic process	Ring finger domain
Cluster-12430.130138	0	0	0	4.25	2.39	2	--	--	K09753 cinnamoyl-CoA reductase [EC:1.2.1.44] | (RefSeq) cinnamoyl-CoA reductase 1-like (A)	Cinnamoyl-CoA reductase 2 [Apostasia shenzhenica]	CCR2_ARATH RecName: Full=Cinnamoyl-CoA reductase 2; Short=AtCCR2; EC=1.2.1.44;	A0A2I0B4X6_9ASPA SubName: Full=Cinnamoyl-CoA reductase 2 {ECO:0000313|EMBL:PKA62855.1}; EC=1.2.1.44 {ECO:0000313|EMBL:PKA62855.1};	Flavonol reductase/cinnamoyl-CoA reductase	GO:0016621,cinnamoyl-CoA reductase activity; GO:0050662,coenzyme binding; GO:0007623,circadian rhythm; GO:0006952,defense response; GO:0042754,negative regulation of circadian rhythm; GO:0009699,phenylpropanoid biosynthetic process; GO:0009409,response to cold	--
Cluster-12430.74065	0	0	0	57.96	52.93	42.36	--	--	--	--	--	--	--	--	--
Cluster-12430.29479	0	0	0	0.11	0.43	0.19	--	--	--	--	--	--	--	--	--
Cluster-12430.12967	0	0	0	0.3	0.32	0.28	--	--	--	--	--	--	--	--	--
Cluster-12430.86359	0	0	0	4.77	15.82	6.6	--	--	--	--	--	--	--	--	--
Cluster-12430.125563	0	0	0	4.99	1.46	2.22	--	--	--	hypothetical protein ACMD2_15879 [Ananas comosus]	ATS3A_ARATH RecName: Full=Embryo-specific protein ATS3A {ECO:0000305}; AltName: Full=Protein ARABIDOPSIS THALIANA SEED 3A {ECO:0000305}; Flags: Precursor;	A0A199V660_ANACO SubName: Full=Uncharacterized protein {ECO:0000313|EMBL:OAY72335.1};	--	GO:0005576,extracellular region; GO:0009506,plasmodesma	Embryo-specific protein 3, (ATS3)
Cluster-12430.137074	0	0	0	0.1	0.34	0.21	--	--	K13422 transcription factor MYC2 | (RefSeq) transcription factor MYC2-like (A)	transcription factor MYC2 [Lilium regale]	MYC4_ARATH RecName: Full=Transcription factor MYC4; Short=AtMYC4; AltName: Full=Basic helix-loop-helix protein 4; Short=AtbHLH4; Short=bHLH 4; AltName: Full=Transcription factor EN 37; AltName: Full=bHLH transcription factor bHLH004;	A0A1Y0B6M5_LILRE SubName: Full=Transcription factor MYC2 {ECO:0000313|EMBL:ART33469.1};	--	GO:0005634,nucleus; GO:0043425,bHLH transcription factor binding; GO:0003677,DNA binding; GO:0003700,DNA-binding transcription factor activity; GO:0046983,protein dimerization activity; GO:0009718,anthocyanin-containing compound biosynthetic process; GO:0006952,defense response; GO:0045893,positive regulation of transcription, DNA-templated; GO:0006355,regulation of transcription, DNA-templated; …	--
Cluster-12430.168674	0	0	0	4.01	3.11	0.31	--	--	--	hypothetical protein BVC80_989g35 [Macleaya cordata]	--	A0A200PS62_9MAGN SubName: Full=Uncharacterized protein {ECO:0000313|EMBL:OVA01043.1};	--	--	--
Cluster-12430.135381	0	0	0	4.21	4.71	3.2	--	--	--	--	--	--	--	--	--
Cluster-12430.21674	0	0	0	0.24	1.96	3.2	--	--	--	--	--	--	--	--	--
Cluster-12430.28387	0	0	0	0.2	0.83	0.36	--	--	--	--	--	--	--	--	--
Cluster-12430.10803	0	0	0	0.63	2.79	2.38	--	--	--	PREDICTED: putative UDP-rhamnose:rhamnosyltransferase 1 [Elaeis guineensis]	--	--	--	--	--
Cluster-12430.118643	0	0	0	4.39	0.45	10.17	--	--	K00026 malate dehydrogenase [EC:1.1.1.37] | (RefSeq) malate dehydrogenase, chloroplastic (A)	PREDICTED: malate dehydrogenase, chloroplastic [Phoenix dactylifera]	MDHP_ARATH RecName: Full=Malate dehydrogenase, chloroplastic {ECO:0000305}; EC=1.1.1.37; AltName: Full=Chloroplastic malate dehydrogenase {ECO:0000303|PubMed:20876337}; Short=Chloroplastic MDH {ECO:0000305}; Short=cpNAD-MDH {ECO:0000303|PubMed:20876337}; AltName: Full=Plastidic NAD-dependent malate dehydrogenase {ECO:0000305}; Short=pNAD-MDH {ECO:0000305}; Flags: Precursor;	A0A2H3XI54_PHODC SubName: Full=malate dehydrogenase, chloroplastic {ECO:0000313|RefSeq:XP_008783996.1};	NAD-dependent malate dehydrogenase	GO:0048046,apoplast; GO:0009507,chloroplast; GO:0009941,chloroplast envelope; GO:0009570,chloroplast stroma; GO:0016020,membrane; GO:0005739,mitochondrion; GO:0009536,plastid; GO:0009532,plastid stroma; GO:0010319,stromule; GO:0005774,vacuolar membrane; GO:0030060,L-malate dehydrogenase activity; GO:0008746,NAD(P)+ transhydrogenase activity; GO:0005975,carbohydrate metabolic process; GO:0009793,e…	lactate/malate dehydrogenase, NAD binding domain
Cluster-12430.99646	0	0	0	1.44	0.66	2.31	--	--	K08901 photosystem II oxygen-evolving enhancer protein 3 | (RefSeq) photosynthetic NDH subunit of lumenal location 3, chloroplastic-like (A)	PREDICTED: photosynthetic NDH subunit of lumenal location 3, chloroplastic-like [Phoenix dactylifera]	PNSL3_ARATH RecName: Full=Photosynthetic NDH subunit of lumenal location 3, chloroplastic {ECO:0000303|PubMed:21785130}; AltName: Full=PsbQ-like protein 2; Flags: Precursor;	A0A2H3Z9P4_PHODC SubName: Full=photosynthetic NDH subunit of lumenal location 3, chloroplastic-like {ECO:0000313|RefSeq:XP_008810530.1};	--	GO:0009507,chloroplast; GO:0009534,chloroplast thylakoid; GO:0009535,chloroplast thylakoid membrane; GO:0019898,extrinsic component of membrane; GO:0009344,nitrite reductase complex [NAD(P)H]; GO:0009654,photosystem II oxygen evolving complex; GO:0005509,calcium ion binding; GO:0045156,electron transporter, transferring electrons within the cyclic electron transport pathway of photosynthesis acti…	Oxygen evolving enhancer protein 3 (PsbQ)
Cluster-6056.0	0	0	0	0.05	0.22	0.1	--	--	--	--	--	--	--	--	--
Cluster-12430.154661	0	0	0	0.18	0.18	0.64	--	--	--	--	--	--	--	--	--
Cluster-12430.37164	0	0	0	0.33	0.69	0.3	--	--	--	--	--	--	--	--	--
Cluster-12430.71872	0	0	0	0.36	0.12	0.21	--	--	--	--	--	--	--	--	--
Cluster-12430.195271	0	0	0	0.5	0.78	0.91	--	--	--	--	--	--	--	--	--
Cluster-12430.168223	0	0	0	0.44	0.73	0.12	--	--	--	--	--	--	--	--	--
Cluster-12430.47030	0	0	0	0.21	0.07	0.04	--	--	--	uncharacterized protein LOC110935712 [Helianthus annuus]	--	A0A251UV27_HELAN SubName: Full=Putative reverse transcriptase domain-containing protein {ECO:0000313|EMBL:OTG26899.1};	--	GO:0003964,RNA-directed DNA polymerase activity	--
Cluster-12430.61235	0	0	0	0.15	0.24	0.12	--	--	--	hypothetical protein AQUCO_02000350v1 [Aquilegia coerulea]	--	A0A2G5DHY5_AQUCA SubName: Full=Uncharacterized protein {ECO:0000313|EMBL:PIA42837.1};	--	--	Protein of unknown function (DUF295)
Cluster-12430.46588	0	0	0	0.23	0.15	0.07	--	--	--	--	--	--	--	--	--
Cluster-12430.56728	0	0	0	0.23	0.72	0.62	--	--	--	--	--	--	--	--	--
Cluster-12430.184817	0	0	0	0.19	0.09	0.09	--	--	K20843 hydroxyproline O-galactosyltransferase 2/3/4/5/6 [EC:2.4.1.-] | (RefSeq) hydroxyproline O-galactosyltransferase GALT6-like (A)	PREDICTED: hydroxyproline O-galactosyltransferase GALT6-like [Elaeis guineensis]	B3GTJ_ARATH RecName: Full=Hydroxyproline O-galactosyltransferase GALT6 {ECO:0000303|PubMed:26690932}; EC=2.4.1.- {ECO:0000269|PubMed:26690932}; AltName: Full=Beta-1,3-galactosyltransferase 19 {ECO:0000305};	A0A2H3X220_PHODC SubName: Full=hydroxyproline O-galactosyltransferase GALT6-like {ECO:0000313|RefSeq:XP_008777126.1};	Galactosyltransferases	GO:0009507,chloroplast; GO:0005794,Golgi apparatus; GO:0000139,Golgi membrane; GO:0016021,integral component of membrane; GO:0030246,carbohydrate binding; GO:1990714,hydroxyproline O-galactosyltransferase activity; GO:0010405,arabinogalactan protein metabolic process; GO:0048354,mucilage biosynthetic process involved in seed coat development; GO:1900056,negative regulation of leaf senescence; GO:…	Galactoside-binding lectin
Cluster-28973.0	0	0	0	1.04	1.95	0.47	--	--	--	PREDICTED: uncharacterized protein LOC105054307 [Elaeis guineensis]	--	A0A2H3Z5D3_PHODC SubName: Full=CLAVATA3/ESR (CLE)-related protein 25-like {ECO:0000313|RefSeq:XP_008808713.1};	--	--	--
Cluster-12430.32375	0	0	0	0.11	0.05	0.06	--	--	K07198 5'-AMP-activated protein kinase, catalytic alpha subunit [EC:2.7.11.11] | (RefSeq) SNF1-related protein kinase catalytic subunit alpha KIN10-like (A)	PREDICTED: SNF1-related protein kinase catalytic subunit alpha KIN10-like isoform X1 [Elaeis guineensis]	KIN10_ARATH RecName: Full=SNF1-related protein kinase catalytic subunit alpha KIN10; Short=AKIN10; EC=2.7.11.1; AltName: Full=AKIN alpha-2; Short=AKINalpha2;	A0A251Q5P7_PRUPE RecName: Full=Non-specific serine/threonine protein kinase {ECO:0000256|SAAS:SAAS00804148}; EC=2.7.11.1 {ECO:0000256|SAAS:SAAS00804148};	Serine/threonine protein kinase	GO:0005737,cytoplasm; GO:0005524,ATP binding; GO:0004674,protein serine/threonine kinase activity; GO:0009738,abscisic acid-activated signaling pathway; GO:0005975,carbohydrate metabolic process; GO:0009594,detection of nutrient; GO:0003006,developmental process involved in reproduction; GO:0006633,fatty acid biosynthetic process; GO:0035556,intracellular signal transduction; GO:0010150,leaf sene…	Protein kinase domain
Cluster-12430.174228	0	0	0	1.33	1.45	1.23	--	--	K10880 DNA-repair protein XRCC3 | (RefSeq) DNA repair protein XRCC3 homolog (A)	PREDICTED: DNA repair protein XRCC3 homolog [Elaeis guineensis]	XRCC3_ARATH RecName: Full=DNA repair protein XRCC3 homolog; AltName: Full=X-ray repair cross-complementing protein 3 homolog; Short=AtXRCC3;	A0A2H3ZBH0_PHODC SubName: Full=DNA repair protein XRCC3 homolog {ECO:0000313|RefSeq:XP_008811308.1};	DNA repair protein RHP57	GO:0033063,Rad51B-Rad51C-Rad51D-XRCC2 complex; GO:0005657,replication fork; GO:0005524,ATP binding; GO:0008094,DNA-dependent ATPase activity; GO:0003690,double-stranded DNA binding; GO:0000400,four-way junction DNA binding; GO:0000150,recombinase activity; GO:0003697,single-stranded DNA binding; GO:0006302,double-strand break repair; GO:0045003,double-strand break repair via synthesis-dependent s…	Rad51
Cluster-12430.39739	0	0	0	1	0.54	0.93	--	--	--	--	--	--	--	--	--
Cluster-12430.126921	0	0	0	0.54	0.56	0.16	--	--	--	--	--	--	--	--	--
Cluster-12430.133430	0	0	0	3.32	2.41	6.71	--	--	--	--	--	--	--	--	--
Cluster-12430.169475	0	0	0	0.12	0.15	0.09	--	--	--	--	--	--	--	--	--
Cluster-12430.135879	0	0	0	0.11	0.28	0.06	--	--	K15285 solute carrier family 35, member E3 | (RefSeq) UDP-galactose transporter 1-like (A)	PREDICTED: probable sugar phosphate/phosphate translocator At2g25520 [Oryza brachyantha]	PT511_ARATH RecName: Full=Probable sugar phosphate/phosphate translocator At5g11230;	A0A0D9V6U7_9ORYZ SubName: Full=Uncharacterized protein {ECO:0000313|EnsemblPlants:LPERR01G29540.1};	Glucose-6-phosphate/phosphate and phosphoenolpyruvate/phosphate antiporter	GO:0005768,endosome; GO:0005794,Golgi apparatus; GO:0016021,integral component of membrane; GO:0005802,trans-Golgi network; GO:0008643,carbohydrate transport	Triose-phosphate Transporter family
Cluster-12430.101619	0	0	0	0.86	0.2	0.27	--	--	K02986 small subunit ribosomal protein S4 | (RefSeq) ribosomal protein S4, mitochondrial (A)	PREDICTED: neutral/alkaline invertase 1, mitochondrial-like [Phoenix dactylifera]	INVA_ARATH RecName: Full=Alkaline/neutral invertase A, mitochondrial {ECO:0000305}; Short=A/N-INVA {ECO:0000303|PubMed:21441406}; EC=3.2.1.26 {ECO:0000269|PubMed:21441406}; Flags: Precursor;	A0A2H3Y7D2_PHODC SubName: Full=neutral/alkaline invertase 1, mitochondrial-like {ECO:0000313|RefSeq:XP_008794511.1};	--	GO:0005739,mitochondrion; GO:0033926,glycopeptide alpha-N-acetylgalactosaminidase activity; GO:0004575,sucrose alpha-glucosidase activity; GO:0042542,response to hydrogen peroxide; GO:0048364,root development; GO:0005987,sucrose catabolic process	Alkaline and neutral invertase
Cluster-12430.177011	0	0	0	0.1	0.24	0.21	--	--	--	--	--	--	--	--	--
Cluster-12430.53025	0	0	0	0.08	0.08	0.03	--	--	--	--	--	--	--	--	--
Cluster-12430.147864	0	0	0	0.22	2.03	1.07	--	--	K13993 HSP20 family protein | (RefSeq) inactive protein RESTRICTED TEV MOVEMENT 2 (A)	inactive protein RESTRICTED TEV MOVEMENT 2-like [Asparagus officinalis]	RTM2D_ARATH RecName: Full=Inactive protein RESTRICTED TEV MOVEMENT 2; AltName: Full=Inactive restricted tobacco etch virus movement protein 2;	A0A2I0W1Z3_9ASPA SubName: Full=22.7 kDa class IV heat shock protein {ECO:0000313|EMBL:PKU69648.1};	Molecular chaperone (small heat-shock protein Hsp26/Hsp42)	GO:0016021,integral component of membrane; GO:0005886,plasma membrane; GO:0006952,defense response	Hsp20/alpha crystallin family
Cluster-43445.2	0	0	0	0.7	0.14	0.12	--	--	--	--	--	--	--	--	--
Cluster-12430.40304	0	0	0	0.2	0.15	0.07	--	--	--	PREDICTED: F-box protein At3g56470-like [Elaeis guineensis]	FB80_ARATH RecName: Full=F-box protein At1g69090;	A0A1D1YGN6_9ARAE SubName: Full=F-box/kelch-repeat protein At1g57790 {ECO:0000313|EMBL:JAT53807.1};	--	--	Protein of unknown function (DUF295)
Cluster-12430.110074	0	0	0	0.67	0.23	1.2	--	--	K10691 E3 ubiquitin-protein ligase UBR4 [EC:2.3.2.27] | (RefSeq) LOC109762802; auxin transport protein BIG (A)	PREDICTED: GDSL esterase/lipase At4g26790 [Elaeis guineensis]	GDL48_ARATH RecName: Full=GDSL esterase/lipase At2g42990; EC=3.1.1.-; AltName: Full=Extracellular lipase At2g42990; Flags: Precursor;	A0A2H3ZY44_PHODC SubName: Full=GDSL esterase/lipase At4g26790-like {ECO:0000313|RefSeq:XP_017701053.1};	--	GO:0005576,extracellular region; GO:0016788,hydrolase activity, acting on ester bonds; GO:0016042,lipid catabolic process	--
Cluster-12430.179837	0	0	0	1.85	0.68	0.58	--	--	--	--	--	--	--	--	--
Cluster-12430.134556	0	0	0	3.48	1.54	1.04	--	--	--	molybdate transporter 2-like [Dendrobium catenatum]	MOT2_ARATH RecName: Full=Molybdate transporter 2; AltName: Full=Sulfate transporter like protein 5.1;	A0A2I0W1Z9_9ASPA SubName: Full=Molybdate transporter 2 {ECO:0000313|EMBL:PKU69681.1};	--	GO:0016021,integral component of membrane; GO:0009705,plant-type vacuole membrane; GO:0005773,vacuole; GO:0015098,molybdate ion transmembrane transporter activity; GO:0090414,molybdate ion export from vacuole; GO:0015689,molybdate ion transport	Molybdate transporter of MFS superfamily
Cluster-56199.1	0	0	0	0.08	0.16	0.07	--	--	--	PREDICTED: uncharacterized calcium-binding protein At1g02270-like isoform X1 [Musa acuminata subsp. malaccensis]	YC22_ARATH RecName: Full=Uncharacterized calcium-binding protein At1g02270;	M0RNU8_MUSAM SubName: Full=Uncharacterized protein {ECO:0000313|EnsemblPlants:GSMUA_Achr11P02680_001};	--	GO:0016021,integral component of membrane; GO:0005634,nucleus; GO:0005509,calcium ion binding; GO:0009409,response to cold	EF-hand domain pair
Cluster-12430.123787	0	0	0	1.14	15.81	3.52	--	--	K07390 monothiol glutaredoxin | (RefSeq) uncharacterized protein LOC109826382 (A)	uncharacterized protein LOC109826382 [Asparagus officinalis]	GRXS7_ORYSJ RecName: Full=Monothiol glutaredoxin-S7, chloroplastic; Flags: Precursor;	A0A199VT99_ANACO SubName: Full=Monothiol glutaredoxin-S14, chloroplastic {ECO:0000313|EMBL:OAY80447.1};	Glutaredoxin-related protein	GO:0009941,chloroplast envelope; GO:0009570,chloroplast stroma; GO:0051537,2 iron, 2 sulfur cluster binding; GO:0015297,antiporter activity; GO:0009055,electron transfer activity; GO:0046872,metal ion binding; GO:0015035,protein disulfide oxidoreductase activity; GO:0006812,cation transport; GO:0045454,cell redox homeostasis	Glutaredoxin
Cluster-49704.0	0	0	0	0.2	0.1	0.44	--	--	--	--	--	--	--	--	--
Cluster-25037.0	0	0	0	0.31	0.77	0.14	--	--	K14288 exportin-T | (RefSeq) exportin-T-like (A)	OSIGBa0105O19.1 [Oryza sativa]	POLX_TOBAC RecName: Full=Retrovirus-related Pol polyprotein from transposon TNT 1-94; Includes: RecName: Full=Protease; EC=3.4.23.-; Includes: RecName: Full=Reverse transcriptase; EC=2.7.7.49; Includes: RecName: Full=Endonuclease;	Q7X670_ORYSJ SubName: Full=OSJNBa0093P23.9 protein {ECO:0000313|EMBL:CAD40363.2};	FOG: Transposon-encoded proteins with TYA, reverse transcriptase, integrase domains in various combinations	GO:0004190,aspartic-type endopeptidase activity; GO:0004519,endonuclease activity; GO:0003676,nucleic acid binding; GO:0003964,RNA-directed DNA polymerase activity; GO:0008270,zinc ion binding; GO:0015074,DNA integration	--
Cluster-12430.3247	0	0	0	0.27	0.75	0.48	--	--	--	--	--	--	--	--	--
Cluster-12430.26345	0	0	0	2.87	1.65	4.16	--	--	--	--	--	--	--	--	--
Cluster-11052.0	0	0	0	0.08	0.02	0.04	--	--	--	--	--	--	--	--	--
Cluster-12430.66663	0	0	0	0.08	0.3	0.13	--	--	--	--	--	--	--	--	--
Cluster-8802.0	0	0	0	2.44	0.53	1.82	--	--	--	--	--	--	--	--	--
Cluster-12430.185619	0	0	0	0.24	0.29	0.39	--	--	--	--	--	--	--	--	--
Cluster-12430.203560	0	0	0	2.05	1.51	0.64	--	--	--	--	--	--	--	--	--
Cluster-12430.83121	0	0	0	19.79	0.42	4.78	--	--	K01495 GTP cyclohydrolase IA [EC:3.5.4.16] | (RefSeq) GTP cyclohydrolase 1-like (A)	PREDICTED: GTP cyclohydrolase 1-like isoform X2 [Elaeis guineensis]	GCH1_SOLLC RecName: Full=GTP cyclohydrolase 1 {ECO:0000305}; EC=3.5.4.16 {ECO:0000269|PubMed:12221287}; AltName: Full=GTP cyclohydrolase I {ECO:0000303|PubMed:12221287};	A0A2H3Y3Q3_PHODC SubName: Full=GTP cyclohydrolase 1-like {ECO:0000313|RefSeq:XP_008792985.1};	--	GO:0005737,cytoplasm; GO:0005525,GTP binding; GO:0003934,GTP cyclohydrolase I activity; GO:0042803,protein homodimerization activity; GO:0008270,zinc ion binding; GO:0035998,7,8-dihydroneopterin 3'-triphosphate biosynthetic process; GO:0006729,tetrahydrobiopterin biosynthetic process; GO:0046654,tetrahydrofolate biosynthetic process	Calcitonin gene-related peptide regulator C terminal
Cluster-12430.132139	0	0	0	0.4	0.41	0.18	--	--	--	PREDICTED: uncharacterized protein LOC105057427 [Elaeis guineensis]	--	A0A2H3XYW6_PHODC SubName: Full=uncharacterized protein LOC103707921 {ECO:0000313|RefSeq:XP_008790857.1};	--	--	--
Cluster-12430.112287	0	0	0	1.06	0.63	0.55	--	--	K03686 molecular chaperone DnaJ | (RefSeq) uncharacterized protein LOC18782496 isoform X2 (A)	PREDICTED: chaperone protein dnaJ 11, chloroplastic-like [Elaeis guineensis]	DNJ11_ARATH RecName: Full=Chaperone protein dnaJ 11, chloroplastic; Short=AtDjC11; Short=AtJ11; Flags: Precursor;	A0A1D1YH29_9ARAE SubName: Full=Chaperone protein DnaJ {ECO:0000313|EMBL:JAT53921.1}; Flags: Fragment;	Molecular chaperone (DnaJ superfamily)	GO:0009507,chloroplast; GO:0009570,chloroplast stroma; GO:0005634,nucleus; GO:0009536,plastid	--
Cluster-12430.178539	0	0	0	0.26	0.14	0.31	--	--	--	--	--	--	--	--	--
Cluster-12430.42201	0	0	0	0.14	0.27	0.12	--	--	K15601 lysine-specific demethylase 3 [EC:1.14.11.-] | (RefSeq) lysine-specific demethylase JMJ25-like (A)	seryl-tRNA synthetase isoform X1 [Zea mays]	--	A0A287FKP2_HORVV SubName: Full=Uncharacterized protein {ECO:0000313|EnsemblPlants:HORVU1Hr1G052310.45};	FOG: Transposon-encoded proteins with TYA, reverse transcriptase, integrase domains in various combinations	GO:0003676,nucleic acid binding; GO:0015074,DNA integration	--
Cluster-12430.205931	0	0	0	0.09	0.45	0.08	--	--	--	--	--	--	--	--	--
Cluster-12430.205192	0	0	0	0.2	0.6	1.06	--	--	--	--	--	--	--	--	--
Cluster-12430.26736	0	0	0	0.28	0.29	0.5	--	--	--	--	--	--	--	--	--
Cluster-12430.210150	0	0	0	0.48	1.04	0.45	--	--	--	--	--	--	--	--	--
Cluster-12430.176412	0	0	0	0.9	1.26	1.64	--	--	--	--	--	--	--	--	--
Cluster-12430.98300	0	0	0	1.39	0.77	0.65	--	--	--	--	--	--	--	--	--
Cluster-12430.76788	0	0	0	4.08	4.6	3.94	--	MT	K03439 tRNA (guanine-N7-)-methyltransferase [EC:2.1.1.33] | (RefSeq) tRNA (guanine-N(7)-)-methyltransferase (A)	PREDICTED: tRNA (guanine-N(7)-)-methyltransferase [Elaeis guineensis]	TRMB_ORYSI RecName: Full=tRNA (guanine-N(7)-)-methyltransferase {ECO:0000255|HAMAP-Rule:MF_03055}; EC=2.1.1.33 {ECO:0000255|HAMAP-Rule:MF_03055}; AltName: Full=tRNA (guanine(46)-N(7))-methyltransferase {ECO:0000255|HAMAP-Rule:MF_03055}; AltName: Full=tRNA(m7G46)-methyltransferase {ECO:0000255|HAMAP-Rule:MF_03055};	A0A1D1XQQ6_9ARAE RecName: Full=tRNA (guanine-N(7)-)-methyltransferase {ECO:0000256|HAMAP-Rule:MF_03055}; EC=2.1.1.33 {ECO:0000256|HAMAP-Rule:MF_03055}; AltName: Full=tRNA (guanine(46)-N(7))-methyltransferase {ECO:0000256|HAMAP-Rule:MF_03055}; AltName: Full=tRNA(m7G46)-methyltransferase {ECO:0000256|HAMAP-Rule:MF_03055};	Methyltransferase-like protein	GO:0005634,nucleus; GO:0008176,tRNA (guanine-N7-)-methyltransferase activity; GO:0000049,tRNA binding	Putative methyltransferase
Cluster-12430.48409	0	0	0	0.3	0.15	0.53	--	--	--	--	--	--	--	--	--
Cluster-12430.49929	0	0	0	0.15	0.09	0.11	--	--	--	--	--	--	--	--	--
Cluster-12430.6371	0	0	0	0.72	1.25	0.22	--	--	--	--	--	--	--	--	--
Cluster-12430.88388	0	0	0	0.16	0.27	0.7	--	--	K13210 far upstream element-binding protein | (RefSeq) far upstream element-binding protein 1-like (A)	PREDICTED: far upstream element-binding protein 1-like [Nelumbo nucifera]	--	A0A1U8A4Y4_NELNU SubName: Full=far upstream element-binding protein 1-like {ECO:0000313|RefSeq:XP_010262211.1};	K-homology type RNA binding proteins	GO:0003723,RNA binding	--
Cluster-15150.0	0	0	0	0.22	0.11	0.2	--	--	--	--	--	--	--	--	--
Cluster-12430.14904	0	0	0	0.15	0.3	0.26	--	--	--	--	--	--	--	--	--
Cluster-12430.98917	0	0	0	3.5	0.5	5.84	--	--	--	--	--	--	--	--	--
Cluster-12430.29272	0	0	0	0.98	0.53	0.91	--	--	--	--	--	--	--	--	--
Cluster-12430.148107	0	0	0	0.11	0.3	0.2	--	--	--	--	--	--	--	--	--
Cluster-12430.63003	0	0	0	0.49	0.31	0.84	--	CHS	K00660 chalcone synthase [EC:2.3.1.74] | (RefSeq) chalcone synthase 2 (A)	chalcone synthase [Lilium regale]	CHSY_BETPN RecName: Full=Chalcone synthase; EC=2.3.1.74; AltName: Full=Naringenin-chalcone synthase;	A0A248SMJ6_LILRE SubName: Full=Chalcone synthase {ECO:0000313|EMBL:ASV46326.1};	--	GO:0016210,naringenin-chalcone synthase activity; GO:0009813,flavonoid biosynthetic process	Chalcone and stilbene synthases, C-terminal domain
Cluster-12430.58771	0	0	0	0.94	1.01	0.06	--	--	--	--	--	--	--	--	--
Cluster-12430.192438	0	0	0	0.13	0.14	0.24	--	--	--	--	--	--	--	--	--
Cluster-12430.197942	0	0	0	0.46	1.63	2.1	--	DFR	K13082 bifunctional dihydroflavonol 4-reductase/flavanone 4-reductase [EC:1.1.1.219 1.1.1.234] | (RefSeq) dihydroflavonol-4-reductase (A)	dihydroflavonol 4-reductase, partial [Lilium regale]	DFRA_MALDO RecName: Full=Bifunctional dihydroflavonol 4-reductase/flavanone 4-reductase; AltName: Full=Dihydroflavonol 4-reductase; Short=DFR; EC=1.1.1.219 {ECO:0000269|PubMed:12667486}; AltName: Full=Dihydrokaempferol 4-reductase; AltName: Full=Flavanone 4-reductase; Short=FNR; EC=1.1.1.234 {ECO:0000269|PubMed:12667486};	A0A0U4NMQ8_LILRE SubName: Full=Dihydroflavonol 4-reductase {ECO:0000313|EMBL:BAU29940.1}; Flags: Fragment;	Flavonol reductase/cinnamoyl-CoA reductase	GO:0050662,coenzyme binding; GO:0045552,dihydrokaempferol 4-reductase activity; GO:0047890,flavanone 4-reductase activity; GO:0009813,flavonoid biosynthetic process	--
Cluster-40167.0	0	0	0	0.83	0.58	0.76	--	--	K00975 glucose-1-phosphate adenylyltransferase [EC:2.7.7.27] | (RefSeq) glucose-1-phosphate adenylyltransferase large subunit 1-like (A)	uncharacterized protein LOC109843420, partial [Asparagus officinalis]	POLR1_ARATH RecName: Full=Retrovirus-related Pol polyprotein from transposon RE1; AltName: Full=Retro element 1 {ECO:0000303|PubMed:10689195}; Short=AtRE1 {ECO:0000303|PubMed:10689195}; Includes: RecName: Full=Protease RE1; EC=3.4.23.-; Includes: RecName: Full=Reverse transcriptase RE1; EC=2.7.7.49; Includes: RecName: Full=Endonuclease RE1;	L0P1Z8_9POAL SubName: Full=PH01B001I13.11 protein {ECO:0000313|EMBL:CCI55315.1};	FOG: Transposon-encoded proteins with TYA, reverse transcriptase, integrase domains in various combinations	GO:0004190,aspartic-type endopeptidase activity; GO:0004519,endonuclease activity; GO:0046872,metal ion binding; GO:0003676,nucleic acid binding; GO:0003964,RNA-directed DNA polymerase activity; GO:0015074,DNA integration; GO:0006310,DNA recombination	--
Cluster-12430.206593	0	0	0	0.25	0.43	0.03	--	--	--	--	--	--	--	--	--
Cluster-12430.181123	0	0	0	0.41	0.21	0.18	--	--	K14818 ribosome assembly protein SQT1 | (RefSeq) angio-associated migratory cell protein-like (A)	exocyst complex component sec6 [Nicotiana attenuata]	--	A0A0V0IX54_SOLCH SubName: Full=Putative ovule protein {ECO:0000313|EMBL:JAP37101.1};	--	--	--
Cluster-12430.168215	0	0	0	0.09	0.87	0.3	--	--	K13993 HSP20 family protein | (RefSeq) inactive protein RESTRICTED TEV MOVEMENT 2 (A)	inactive protein RESTRICTED TEV MOVEMENT 2-like [Asparagus officinalis]	RTM2D_ARATH RecName: Full=Inactive protein RESTRICTED TEV MOVEMENT 2; AltName: Full=Inactive restricted tobacco etch virus movement protein 2;	A0A2I0W1Z3_9ASPA SubName: Full=22.7 kDa class IV heat shock protein {ECO:0000313|EMBL:PKU69648.1};	Molecular chaperone (small heat-shock protein Hsp26/Hsp42)	GO:0016021,integral component of membrane; GO:0005886,plasma membrane; GO:0006952,defense response	Hsp20/alpha crystallin family
Cluster-12430.63875	0	0	0	21.05	4.96	4.14	--	--	--	--	--	--	--	--	--
Cluster-12430.81864	0	0	0	3.03	2.28	0.96	--	--	--	PREDICTED: probable LRR receptor-like serine/threonine-protein kinase At1g53440 [Ricinus communis]	Y5343_ARATH RecName: Full=Probable LRR receptor-like serine/threonine-protein kinase At1g53430; EC=2.7.11.1; Flags: Precursor;	--	--	GO:0016021,integral component of membrane; GO:0005886,plasma membrane; GO:0005524,ATP binding; GO:0004674,protein serine/threonine kinase activity	--
Cluster-12430.82344	0	0	0	0.07	0.23	0.11	--	--	K13993 HSP20 family protein | (RefSeq) 26.5 kDa heat shock protein, mitochondrial-like (A)	26.5 kDa heat shock protein, mitochondrial [Ananas comosus]	HS26M_ARATH RecName: Full=26.5 kDa heat shock protein, mitochondrial; Short=AtHsp26.5; Flags: Precursor;	M0U4A9_MUSAM SubName: Full=Uncharacterized protein {ECO:0000313|EnsemblPlants:GSMUA_Achr9P28520_001};	Molecular chaperone (small heat-shock protein Hsp26/Hsp42)	GO:0005739,mitochondrion; GO:0009408,response to heat; GO:0009644,response to high light intensity; GO:0042542,response to hydrogen peroxide	Hsp20/alpha crystallin family
Cluster-12430.150475	0	0	0	1.35	2.92	0.26	--	--	K14838 nucleolar protein 15 | (RefSeq) MKI67 FHA domain-interacting nucleolar phosphoprotein (A)	RNA binding protein [Elaeis oleifera]	--	Q8SAB6_ELAOL SubName: Full=RNA binding protein {ECO:0000313|EMBL:AAL76994.1};	--	GO:0003723,RNA binding	--
Cluster-12430.75209	0	0	0	0.5	1.85	1.01	--	--	K14347 solute carrier family 10 (sodium/bile acid cotransporter), member 7 | (RefSeq) probable sodium/metabolite cotransporter BASS4, chloroplastic (A)	PREDICTED: probable sodium/metabolite cotransporter BASS4, chloroplastic [Musa acuminata subsp. malaccensis]	BASS4_ORYSI RecName: Full=Probable sodium/metabolite cotransporter BASS4, chloroplastic; AltName: Full=Bile acid-sodium symporter family protein 4; Flags: Precursor;	A0A199UGJ9_ANACO SubName: Full=Putative sodium/metabolite cotransporter BASS4, chloroplastic {ECO:0000313|EMBL:OAY63997.1};	Predicted Na+-dependent cotransporter	GO:0009941,chloroplast envelope; GO:0016021,integral component of membrane	SBF-like CPA transporter family (DUF4137)
Cluster-12430.133564	0	0	0	1.56	0.84	1.13	--	--	K09527 DnaJ homolog subfamily C member 7 | (RefSeq) uncharacterized LOC103711698 (A)	PREDICTED: uncharacterized protein LOC103711698 isoform X1 [Phoenix dactylifera]	DNJ16_ARATH RecName: Full=Chaperone protein dnaJ 16; Short=AtDjB16; Short=AtJ16; AltName: Full=Protein ARG1-LIKE 1; Short=AtARL1;	A0A2H3YBS6_PHODC SubName: Full=uncharacterized protein LOC103711698 isoform X2 {ECO:0000313|RefSeq:XP_008796162.1};	Molecular chaperone (DnaJ superfamily)	GO:0016020,membrane; GO:0009737,response to abscisic acid	--
Cluster-12430.109955	0	0	0	0.41	0.6	0.28	--	--	K19477 cGMP-dependent protein kinase 2 [EC:2.7.11.12] | (RefSeq) hypothetical protein (A)	PREDICTED: protein phosphatase 2C and cyclic nucleotide-binding/kinase domain-containing protein isoform X1 [Elaeis guineensis]	P2C19_ARATH RecName: Full=Protein phosphatase 2C and cyclic nucleotide-binding/kinase domain-containing protein; Includes: RecName: Full=Probable protein phosphatase 2C 19; Short=AtPP2C19; EC=3.1.3.16; Includes: RecName: Full=Probable inactive cyclic nucleotide-dependent protein kinase At2g20050;	A0A2H3XG01_PHODC SubName: Full=protein phosphatase 2C and cyclic nucleotide-binding/kinase domain-containing protein isoform X1 {ECO:0000313|RefSeq:XP_008783229.1, ECO:0000313|RefSeq:XP_008783230.1, ECO:0000313|RefSeq:XP_008783231.1};	cAMP-dependent protein kinase catalytic subunit (PKA)	GO:0005886,plasma membrane; GO:0005524,ATP binding; GO:0046872,metal ion binding; GO:0004721,phosphoprotein phosphatase activity; GO:0004674,protein serine/threonine kinase activity	Protein phosphatase 2C
Cluster-47480.0	0	0	0	0.09	0.09	0.39	--	--	--	--	--	--	--	--	--
Cluster-12430.18455	0	0	0	0.11	0.45	0.3	--	--	--	--	--	--	--	--	--
Cluster-12430.165063	0	0	0	0.17	0.32	0.08	--	--	--	--	--	--	--	--	--
Cluster-12430.50519	0	0	0	0.42	1.05	0.09	--	--	--	DNA polymerase (mitochondrion) [Picea glauca]	DPOM_MAIZE RecName: Full=DNA polymerase; EC=2.7.7.7; AltName: Full=S-1 DNA ORF 3;	A0A117NIU6_PICGL SubName: Full=DNA polymerase {ECO:0000313|EMBL:KUM50493.1};	--	GO:0005739,mitochondrion; GO:0003677,DNA binding; GO:0003887,DNA-directed DNA polymerase activity; GO:0000166,nucleotide binding; GO:0006260,DNA replication	--
Cluster-9027.0	0	0	0	0.73	0.8	2.74	--	--	--	--	--	--	--	--	--
Cluster-15567.0	0	0	0	1.34	2.97	0.63	--	--	K03955 NADH dehydrogenase (ubiquinone) 1 alpha/beta subcomplex 1 | (RefSeq) acyl carrier protein 2, mitochondrial-like (A)	Acyl transferase domain containing protein [Dorcoceras hygrometricum]	ACP_GUITH RecName: Full=Acyl carrier protein {ECO:0000255|HAMAP-Rule:MF_01217}; Short=ACP {ECO:0000255|HAMAP-Rule:MF_01217};	A0A1C8XS40_9FLOR RecName: Full=Acyl carrier protein {ECO:0000256|RuleBase:RU000722};	Acyl carrier protein/NADH-ubiquinone oxidoreductase, NDUFAB1/SDAP subunit	GO:0009507,chloroplast; GO:0006633,fatty acid biosynthetic process	Phosphopantetheine attachment site
Cluster-12430.146198	0	0	0	3.82	9.06	1.52	--	--	--	--	--	--	--	--	--
Cluster-12430.69966	0	0	0	1.34	1.78	0.61	--	--	--	--	--	--	--	--	--
Cluster-12430.188448	0	0	0	1.28	0.47	0.83	--	DFR	K13082 bifunctional dihydroflavonol 4-reductase/flavanone 4-reductase [EC:1.1.1.219 1.1.1.234] | (RefSeq) dihydroflavonol-4-reductase (A)	dihydroflavonol 4-reductase, partial [Lilium regale]	DFRA_MALDO RecName: Full=Bifunctional dihydroflavonol 4-reductase/flavanone 4-reductase; AltName: Full=Dihydroflavonol 4-reductase; Short=DFR; EC=1.1.1.219 {ECO:0000269|PubMed:12667486}; AltName: Full=Dihydrokaempferol 4-reductase; AltName: Full=Flavanone 4-reductase; Short=FNR; EC=1.1.1.234 {ECO:0000269|PubMed:12667486};	A0A0U4NMQ8_LILRE SubName: Full=Dihydroflavonol 4-reductase {ECO:0000313|EMBL:BAU29940.1}; Flags: Fragment;	Flavonol reductase/cinnamoyl-CoA reductase	GO:0050662,coenzyme binding; GO:0045552,dihydrokaempferol 4-reductase activity; GO:0047890,flavanone 4-reductase activity; GO:0009813,flavonoid biosynthetic process	--
Cluster-12430.30630	0	0	0	0.9	0.32	0.27	--	--	--	--	--	--	--	--	--
Cluster-12430.38441	0	0	0	0.23	0.18	0.4	--	--	K15718 linoleate 9S-lipoxygenase [EC:1.13.11.58] | (RefSeq) probable linoleate 9S-lipoxygenase 4 (A)	PREDICTED: uncharacterized protein LOC105966930 [Erythranthe guttata]	--	A0A1S3UAR7_VIGRR SubName: Full=uncharacterized protein LOC106763436 {ECO:0000313|RefSeq:XP_014503115.1};	FOG: Transposon-encoded proteins with TYA, reverse transcriptase, integrase domains in various combinations	GO:0003676,nucleic acid binding; GO:0004523,RNA-DNA hybrid ribonuclease activity; GO:0015074,DNA integration	Retrotransposon gag protein
Cluster-12430.137098	0	0	0	2.55	1.97	0.95	GNAT	--	K22450 aralkylamine N-acetyltransferase [EC:2.3.1.87] | (RefSeq) serotonin N-acetyltransferase 2, chloroplastic (A)	uncharacterized N-acetyltransferase ycf52-like [Ananas comosus]	NSI_ARATH RecName: Full=Acetyltransferase NSI; EC=2.3.1.-; AltName: Full=Nuclear shuttle protein-interacting protein;	A0A2H3XSK9_PHODC SubName: Full=uncharacterized protein LOC103705960 isoform X1 {ECO:0000313|RefSeq:XP_008788100.1};	--	GO:0009507,chloroplast; GO:0005634,nucleus; GO:0004059,aralkylamine N-acetyltransferase activity; GO:0008080,N-acetyltransferase activity; GO:0030187,melatonin biosynthetic process; GO:0016032,viral process	Acetyltransferase (GNAT) family
Cluster-31202.0	0	0	0	1.13	0.47	0.2	--	--	--	--	--	--	--	--	--
Cluster-12430.107401	0	0	0	0.04	0.04	0.27	--	--	K18195 rhamnogalacturonan endolyase [EC:4.2.2.23] | (RefSeq) uncharacterized protein LOC107950013 (A)	uncharacterized protein LOC109843420, partial [Asparagus officinalis]	POLR2_ARATH RecName: Full=Retrovirus-related Pol polyprotein from transposon RE2; AltName: Full=Retro element 2 {ECO:0000303|PubMed:10689195}; Short=AtRE2 {ECO:0000303|PubMed:10689195}; Includes: RecName: Full=Protease RE2; EC=3.4.23.-; Includes: RecName: Full=Reverse transcriptase RE2; EC=2.7.7.49; Includes: RecName: Full=Endonuclease RE2;	A0A287FKM4_HORVV SubName: Full=Uncharacterized protein {ECO:0000313|EnsemblPlants:HORVU1Hr1G052310.30};	FOG: Transposon-encoded proteins with TYA, reverse transcriptase, integrase domains in various combinations	GO:0004190,aspartic-type endopeptidase activity; GO:0004519,endonuclease activity; GO:0046872,metal ion binding; GO:0003676,nucleic acid binding; GO:0003964,RNA-directed DNA polymerase activity; GO:0015074,DNA integration; GO:0006310,DNA recombination	--
Cluster-12430.7622	0	0	0	32.35	66.37	13.79	--	--	--	PREDICTED: uncharacterized protein LOC103700820 [Phoenix dactylifera]	--	A0A2H3ZKT1_PHODC SubName: Full=uncharacterized protein LOC103700820 {ECO:0000313|RefSeq:XP_017696763.1};	--	--	--
Cluster-12430.75345	0	0	0	13.45	5.22	2.19	--	--	--	--	--	--	--	--	--
[truncated: 76 more rows]

[truncated: 5 more sheets: Table S11, Table S12, Table S13, Table S14, Table S15]
